# Supplementary material for: Fine-mapping analysis including over 254,000 East Asian and European descendants identifies 136 putative colorectal cancer susceptibility genes
Source: Nat Commun. 2024 Apr 26;15:3557. doi: 10.1038/s41467-024-47399-x (PMC11053150; doi:10.1038/s41467-024-47399-x)
Supplement: Supplementary file 4 — Supplementary Data 1-22 [file 41467_2024_47399_MOESM4_ESM.xlsx]

## Sheet: Note
Supplementary Data 1. Colorectal cancer GWAS included in the fine-mapping analysis.
Supplementary Data 2. List of 143 fine-mapping genomic regions containing 205 GWAS-reported genetic variants for colorectal cancer risk.
Supplementary Data 3. CRC independent association signals identified through stepwise conditional analysis in trans-ancestry analyses.
Supplementary Data 4. CRC independent association signals identified through stepwise conditional analysis in European-ancestry populations.
Supplementary Data 5. CRC independent association signals identified through stepwise conditional analysis in East Asian-ancestry populations.
Supplementary Data 6. List of 5,741 CCVs identified in this study for CRC independent association signals.
Supplementary Data 7. Comparisons of CCV size for 138 independent association signals identified in both trans-ancestry and European-ancestry specific analyses.
Supplementary Data 8. Publicly available data used in this study for epigenomic characterization of CCVs.
Supplementary Data 9. Scoring hierarchy in in silico prediction approach (a modified INQUSIT).
Supplementary Data 10. List of 72 predicted target genes likely regulated by distal CCVs.
Supplementary Data 11. List of 48 predicted target genes likely regulated by proximal CCVs.
Supplementary Data 12. List of 19 predicted target genes for CCVs in coding region.
Supplementary Data 13. Significant cis-eQTLs for independent association signals.
Supplementary Data 14. Significant cis-mQTLs for independent association signals.
Supplementary Data 15. Significant colocalization between CCVs and eQTL gene identified in trans-ancestral independent association signals.
Supplementary Data 16. Significant colocalization for CCVs and eQTL gene identified in European independent association signals.
Supplementary Data 17. Significant colocalization for CCVs and eQTL gene identified in East Asian independent association signals.
Supplementary Data 18. Significant colocalization for CCVs and mQTL gene identified in trans-ancestral independent association signals.
Supplementary Data 19. Significant colocalization for CCVs and mQTL gene identified in European independent association signals.
Supplementary Data 20. List of 288 non-pseudogenes targets of CCVs supported by either functional genomic data or colocalization analysis.
Supplementary Data 21. Differential gene expression analysis for the 136 credible target genes across nine cell types in colon tissue.
Supplementary Data 22. Pathways significantly enriched in the 136 credible target genes of CCVs.

## Sheet: Supplementary Data 1
Table S1. Colorectal cancer GWAS included in the fine-mapping analysis.
Population	Alytical unita	Number of case	Number of control	Lambda gc (λgc)
European-ancestry	GECCO_OmniExpressExome	4439	4115	1.02
	CORECT_EUR_pooled_data_set	19948	12124	1.07
	CORSA_1	1460	774	1
	GECCO_Oncoarray_custom_iSelect	11835	11856	1.04
	GECCO_stage_1_pooled_data_set	11895	14659	1.05
	COIN	1950	2162	1.1
	Croatia	689	441	0.99
	DACHS 4	1028	661	1
	FIN2	1760	14132	1.11
	NSCCG	6596	7205	1.08
	SCOT	2910	4095	0.98
	ScotlandPhase1	932	943	1.01
	SOCCS_GS	4551	8804	1.09
	SOCCS_LBC	996	1297	1.02
	UK1	890	900	1.03
	UK Biobank	4800	20289	1.05
	VQ58	1794	2686	1.05
Asian-ancestry	Aichi1	401	939	1.05
	Aichi2	224	457	1.05
	BBJ	6692	27178	1.27
	Guangzhou1	638	971	1.01
	HCES	3130	4625	1.09
	HCES2	3445	2519	1.1
	Korea_KCPSII	325	975	1.03
	Korea_NCC	1313	1223	1.02
	Korea_NCC2	622	832	1.02
	Korea_seoul	773	619	1.01
	Shanghai1	474	2626	1.03
	Shanghai2	254	650	1.03
	Shanghai3	2575	1336	1.02
	Shanghai4	865	2494	1.02
a The detials for each analytical unit have been described in Fernandez-Rozadilla et al. Nat Genet (PMID: 36539618).

## Sheet: Supplementary Data 2
Table S2. List of 143 fine-mapping genomic regions containing 205 GWAS-reported genetic variants for colorectal cancer risk.
Fine_mapping region	Chr (hg19)	Region_Start	Region_End	Number of GWAS-identified risk SNPs	RSID of GWAS-identified risk SNPa	GWAS-identified risk SNP	Position	Trans_ancestral_GWAS_Pvalueb	Asian_GWAS_Pvalueb	European_GWAS_Pvalueb	Referencec	PMID
region_1	1	22003282	23210877	2	rs2807367	1:22503282_G/C	22503282	3.267e-08	0.001524	5.11e-06	Al-Tassan , Sci Rep, 2015	25990418
region_1	1	22003282	23210877	2	rs34963268	1:22710877_G/C	22710877	5.075e-15	1.306e-07	2.684e-09	Ferndez-Rozadilla, t Genet, 2023	36539618
region_2	1	37961319	38961319	1	rs61776719	1:38461319_C/A	38461319	4.674e-17	0.0003707	2.495e-14	Huyghe JR, t Genet, 2019	30510241
region_3	1	54747852	55747852	1	rs12143541	1:55247852_A/G	55247852	1.275e-16	0.05721	7.985e-16	Huyghe JR, t Genet, 2019	30510241
region_4	1	62173037	63173037	1	rs7542665	1:62673037_T/C	62673037	0.007676	5.886e-07	0.7303	Lu Y, Gastro, 2019	30529582
region_5	1	70540166	71540166	1	rs3124454	1:71040166_G/T	71040166	1.376e-08	0.5024	6.5e-09	Huyghe JR, Gut, 2021	33632709
region_6	1	109865045	110865045	1	rs6660031	1:110365045_G/A	110365045	4.726e-08	1.418e-07	0.0001656	Lu Y, CEBP, 2020	31826910
region_7	1	172364224	173364224	1	rs5028523	1:172864224_A/G	172864224	1.437e-08	0.1152	4.988e-08	Ferndez-Rozadilla, t Genet, 2023	36539618
region_8	1	182556222	183556222	1	rs8179460	1:183056222_T/C	183056222	1.211e-27	0.0001446	3.515e-25	Whiffin N, Hum Mol Genet, 2014	24737748
region_9	1	201385446	202385446	1	rs12137232	1:201885446_G/T	201885446	7.707e-09	0.01495	1.63e-07	Ferndez-Rozadilla, t Genet, 2023	36539618
region_10	1	204663798	205663798	1	rs12078075	1:205163798_G/A	205163798	1.939e-08	-	1.939e-08	Ferndez-Rozadilla, t Genet, 2023	36539618
region_11	1	221545446	222545446	1	rs6691170	1:222045446_G/T	222045446	6.714e-14	-	5.628e-14	Houlston RS, t Genet, 2010	20972440
region_12	1	239908346	240908346	1	rs2078095	1:240408346_A/G	240408346	2.077e-08	0.03335	1.836e-07	Ferndez-Rozadilla, t Genet, 2023	36539618
region_13	1	244681421	245681421	1	rs201395236	1:245181421_T/C	245181421	-	3.685e-08	-	Lu Y, Gastro, 2019	30529582
region_14	2	48186695	49186695	1	rs7606562	2:48686695_T/A	48686695	0.005354	4.224e-08	0.5882	Lu Y, Gastro, 2019	30529582
region_15	2	97775354	98775354	1	rs11692435	2:98275354_G/A	98275354	7.162e-12	-	7.162e-12	Law PJ, t Comm, 2019	31089142
region_16	2	135907479	136907479	1	rs1446585	2:136407479_A/G	136407479	4.714e-06	-	3.569e-06	Huyghe JR, Gut, 2021	33632709
region_17	2	159464552	160464552	1	rs448513	2:159964552_T/C	159964552	1.049e-10	0.0003835	6.251e-08	Huyghe JR, t Genet, 2019	30510241
region_18	2	168525379	169525379	1	rs4668039	2:169025379_A/G	169025379	3.322e-08	0.0002144	3.502e-05	Ferndez-Rozadilla, t Genet, 2023	36539618
region_19	2	199070718	200388532	2	rs6434979	2:199570718_G/A	199570718	1.197e-13	0.0002407	1.154e-10	Huyghe JR, t Genet, 2019	30510241
region_19	2	199070718	200388532	2	rs4675253	2:199888532_C/G	199888532	5.073e-17	0.01282	1.061e-15	Huyghe JR, t Genet, 2019	30510241
region_20	2	218691256	219691256	1	rs3731861	2:219191256_T/C	219191256	7.792e-17	0.03658	5.282e-17	Orlando G, Hum Mol Genet, 2016	27005424
region_21	3	36534946	37534946	1	rs1800734	3:37034946_G/A	37034946	0.001177	0.8165	4.152e-05	Huyghe JR, Gut, 2021	33632709
region_22	3	40415239	41415239	1	rs35470271	3:40915239_A/G	40915239	7.344e-22	0.0003459	4.087e-20	Schumacher FR, t Comm, 2015	26151821
region_23	3	52380740	53571797	2	rs2001732	3:52880740_C/T	52880740	1.684e-13	0.03403	1.467e-12	Huyghe JR, Gut, 2021	33632709
region_23	3	52380740	53571797	2	rs2581817	3:53071797_G/C	53071797	4.795e-13	0.02426	1.922e-12	Law PJ, t Comm, 2019	31089142
region_24	3	63752424	65124426	2	rs704417	3:64252424_C/T	64252424	4.348e-10	9.935e-05	1.316e-07	Ferndez-Rozadilla, t Genet, 2023	36539618
region_24	3	63752424	65124426	2	rs7623129	3:64624426_C/T	64624426	1.507e-08	0.0003304	7.574e-06	Ferndez-Rozadilla, t Genet, 2023	36539618
region_25	3	65944330	66944330	1	rs67550176	3:66444330_T/C	66444330	1.412e-08	0.04552	1.072e-07	Schumacher FR, t Comm, 2015	26151821
region_26	3	112403888	113499560	3	rs13086367	3:112903888_A/G	112903888	2.347e-16	4.904e-05	9.657e-13	Huyghe JR, t Genet, 2019	30510241
region_26	3	112403888	113499560	3	rs12635946	3:112916918_C/T	112916918	1.604e-16	4.612e-05	7.12e-13	Law PJ, t Comm, 2019	31089142
region_26	3	112403888	113499560	3	rs72942485	3:112999560_G/A	112999560	8.622e-14	4.629e-05	9.541e-11	Huyghe JR, t Genet, 2019	30510241
region_27	3	133201119	134248789	2	rs10049390	3:133701119_G/A	133701119	4.837e-14	1.258e-05	7.791e-10	Huyghe JR, t Genet, 2019	30510241
region_27	3	133201119	134248789	2	rs113569514	3:133748789_T/C	133748789	1.917e-21	6.762e-14	5.355e-10	Lu Y, Gastro, 2019	30529582
region_28	3	168992101	169992101	1	rs10936599	3:169492101_C/T	169492101	1.26e-13	2.983e-05	9.123e-10	Houlston RS, t Genet, 2010	20972440
region_29	4	94437860	95437860	1	rs280097	4:94937860_T/C	94937860	3.924e-12	0.07801	4.926e-12	Schmit SL, JNCI, 2019	29917119
region_30	4	105631210	106631210	1	rs2007403	4:106131210_C/T	106131210	2.907e-14	0.05196	5.523e-14	Huyghe JR, t Genet, 2019	30510241
region_31	4	115002406	116002406	1	rs2388976	4:115502406_G/A	115502406	1.75e-08	0.004204	1.202e-06	Ferndez-Rozadilla, t Genet, 2023	36539618
region_32	4	145159064	146159064	1	rs11727676	4:145659064_T/C	145659064	1.022e-13	-	1.022e-13	Huyghe JR, t Genet, 2019	30510241
region_33	4	151001208	152001208	1	rs10006803	4:151501208_G/C	151501208	2.581e-08	0.0001928	1.765e-05	Ferndez-Rozadilla, t Genet, 2023	36539618
region_34	4	174920523	175920523	1	rs1426947	4:175420523_T/C	175420523	7.477e-10	0.0001076	9.283e-07	Ferndez-Rozadilla, t Genet, 2023	36539618
region_35	5	740998	1796486	2	rs77776598	5:1240998_T/C	1240998	4.547e-19	-	4.547e-19	Huyghe JR, t Genet, 2019	30510241
region_35	5	740998	1796486	2	rs2735940	5:1296486_A/G	1296486	1.035e-35	2.104e-06	3.993e-31	Schmit SL, JNCI, 2019	29917119
region_36	5	39590784	40782106	2	rs55810369	5:40090784_C/T	40090784	6.614e-12	0.0005604	2.88e-09	Huyghe JR, t Genet, 2019	30510241
region_36	5	39590784	40782106	2	rs1445012	5:40282106_G/C	40282106	7.055e-35	4.892e-05	1.67e-31	Schmit SL, JNCI, 2019	29917119
region_37	5	82381255	83381255	1	rs3930345	5:82881255_C/T	82881255	6.822e-09	0.01568	1.072e-07	Ferndez-Rozadilla, t Genet, 2023	36539618
region_38	5	125488175	126488175	1	rs12659017	5:125988175_G/A	125988175	0.01848	1.001e-07	0.7823	Lu Y, Gastro, 2019	30529582
region_39	5	133999092	134999092	1	rs647161	5:134499092_C/A	134499092	8.531e-18	5.347e-16	1.279e-07	Jia WH, t Genet, 2013	23263487
region_40	5	149046426	150046426	1	rs2302274	5:149546426_A/G	149546426	2.266e-14	1.867e-05	2.176e-10	Huyghe JR, Gut, 2021	33632709
region_41	5	171824558	172824558	1	rs472959	5:172324558_G/A	172324558	4.711e-09	0.0005759	1.716e-06	Ferndez-Rozadilla, t Genet, 2023	36539618
region_42	6	6249789	7731843	2	rs1294437	6:6749789_C/T	6749789	1.206e-08	7.627e-05	1.002e-05	Ferndez-Rozadilla, t Genet, 2023	36539618
region_42	6	6249789	7731843	2	rs9379084	6:7231843_G/A	7231843	2.393e-12	0.0001923	2.899e-09	Ferndez-Rozadilla, t Genet, 2023	36539618
region_43	6	11792772	12792772	1	rs2070699	6:12292772_G/T	12292772	4.199e-15	0.0022	3.749e-13	Law PJ, t Comm, 2019	31089142
region_44	6	28362617	30309860	2	rs209142	6:28862617_G/C	28862617	3.659e-08	0.01454	7.805e-07	Ferndez-Rozadilla, t Genet, 2023	36539618
region_44	6	28362617	30309860	2	rs1476570	6:29809860_G/A	29809860	0.0247	1.257e-08	0.8402	Lu Y, Gastro, 2019	30529582
region_45	6	30510185	33086732	6	rs116353863	6:31010185_T/C	31010185	2.862e-09	-	2.959e-09	Huyghe JR, t Genet, 2019	30510241
region_45	6	30510185	33086732	6	rs2517448	6:31062667_T/C	31062667	1.608e-11	0.0001442	1.942e-08	Law PJ, t Comm, 2019	31089142
region_45	6	30510185	33086732	6	rs62401893	6:31317361_G/A	31317361	2.128e-08	0.3159	3.517e-08	Huyghe JR, t Genet, 2019	30510241
region_45	6	30510185	33086732	6	rs2516452	6:31427095_A/G	31427095	4.817e-11	0.1539	1.308e-10	Huyghe JR, t Genet, 2019	30510241
region_45	6	30510185	33086732	6	rs3830041	6:32191339_C/T	32191339	0.0007983	8.232e-10	0.5777	Lu Y, Gastro, 2019	30529582
region_45	6	30510185	33086732	6	rs9271363	6:32586732_G/C	32586732	3.482e-19	0.001447	3.609e-17	Huyghe JR, t Genet, 2019	30510241
region_46	6	35069562	36069562	1	rs16878812	6:35569562_A/G	35569562	7.616e-15	0.01754	6.719e-14	Schmit SL, JNCI, 2019	29917119
region_47	6	36123379	37123379	1	rs9470361	6:36623379_G/A	36623379	1.538e-18	1.929e-05	1.346e-14	Dunlop MG, t Genet, 2012	22634755
region_48	6	41192812	42192812	1	rs4711689	6:41692812_G/A	41692812	5.257e-05	9.049e-05	0.005425	Zeng C, Gastro, 2016	26965516
region_49	6	45072071	46072071	1	rs57939401	6:45572071_G/A	45572071	3.51e-10	0.01105	5.945e-09	Ferndez-Rozadilla, t Genet, 2023	36539618
region_50	6	55077214	56221302	3	rs2208603	6:55577214_T/C	55577214	3.758e-12	0.006405	1.413e-10	Huyghe JR, t Genet, 2019	30510241
region_50	6	55077214	56221302	3	rs62404966	6:55712124_C/T	55712124	1.104e-15	0.009359	2.864e-14	Schmit SL, JNCI, 2019	29917119
region_50	6	55077214	56221302	3	rs6912214	6:55721302_T/C	55721302	1.102e-10	0.001513	1.472e-08	Ferndez-Rozadilla, t Genet, 2023	36539618
region_51	6	105466894	106982613	2	rs6928864	6:105966894_C/A	105966894	9.314e-07	0.03676	2.941e-06	Law PJ, t Comm, 2019	31089142
region_51	6	105466894	106982613	2	rs145997965	6:106482613_T/C	106482613	1.793e-08	-	1.793e-08	Ferndez-Rozadilla, t Genet, 2023	36539618
region_52	6	117309031	118309031	1	rs6911915	6:117809031_T/C	117809031	3.993e-12	0.0003496	2.714e-09	Ferndez-Rozadilla, t Genet, 2023	36539618
region_53	6	133493925	134493925	1	rs151127921	6:133993925_C/T	133993925	3.189e-08	-	3.189e-08	Ferndez-Rozadilla, t Genet, 2023	36539618
region_54	7	2363289	3363289	1	rs1182197	7:2863289_A/C	2863289	5.319e-09	0.002005	6.657e-07	Ferndez-Rozadilla, t Genet, 2023	36539618
region_55	7	44650331	48010741	4	rs7810512	7:45150331_A/C	45150331	2.039e-11	0.0008496	5.761e-09	Huyghe JR, t Genet, 2019	30510241
region_55	7	44650331	48010741	4	rs80077929	7:46094089_C/T	46094089	3.545e-07	-	3.545e-07	Huyghe JR, t Genet, 2019	30510241
region_55	7	44650331	48010741	4	rs4236382	7:46889411_G/A	46889411	4.906e-13	0.0002332	4.784e-10	Law PJ, t Comm, 2019	31089142
region_55	7	44650331	48010741	4	rs6948177	7:47510741_A/G	47510741	9.615e-18	0.0002491	8.61e-15	Law PJ, t Comm, 2019	31089142
region_56	7	72667259	73667259	1	rs12539962	7:73167259_C/T	73167259	2.957e-08	0.1176	2.999e-08	Ferndez-Rozadilla, t Genet, 2023	36539618
region_57	7	98977426	99977426	1	rs2527927	7:99477426_G/A	99477426	3.311e-10	0.007876	1.217e-08	Ferndez-Rozadilla, t Genet, 2023	36539618
region_58	7	130100748	131100748	1	rs17686932	7:130600748_A/G	130600748	2.526e-12	0.001013	1.591e-11	Huyghe JR, Gut, 2021	33632709
region_59	8	23164632	24164632	1	rs60911071	8:23664632_G/C	23664632	2.243e-08	1.043e-07	0.0333	Ferndez-Rozadilla, t Genet, 2023	36539618
region_60	8	59242639	60242639	1	rs826732	8:59742639_G/C	59742639	6.259e-10	3.084e-06	6.904e-06	Ferndez-Rozadilla, t Genet, 2023	36539618
region_61	8	117124093	118290914	3	rs2450115	8:117624093_T/C	117624093	4.74e-28	5.951e-17	7.778e-14	Zeng C, Gastro, 2016	26965516
region_61	8	117124093	118290914	3	rs16892766	8:117630683_A/C	117630683	1.532e-56	-	6.103e-56	Tomlinson IP, t Genet, 2008	18372905
region_61	8	117124093	118290914	3	rs117079142	8:117790914_C/A	117790914	1.15e-28	0.08062	8.361e-30	Zeng C, Gastro, 2016	26965516
region_62	8	127913305	129081578	3	rs6983267	8:128413305_G/T	128413305	1.65e-122	8.89e-31	1.46e-93	Tomlinson I, t Genet, 2007	17618284
region_62	8	127913305	129081578	3	rs7013278	8:128414892_T/C	128414892	1.24e-102	1.653e-20	4.544e-84	Huyghe JR, t Genet, 2019	30510241
region_62	8	127913305	129081578	3	rs4733767	8:128581578_G/A	128581578	3.755e-12	0.003553	2.533e-10	Huyghe JR, t Genet, 2019	30510241
region_63	9	21605927	22605927	1	rs7859362	9:22105927_T/C	22105927	9.63e-18	0.005576	1.394e-16	Huyghe JR, t Genet, 2019	30510241
region_64	9	33607505	34607505	1	rs11557154	9:34107505_C/T	34107505	6.017e-10	6.095e-05	2.367e-06	Ferndez-Rozadilla, t Genet, 2023	36539618
region_65	9	101179752	102179752	1	rs34405347	9:101679752_T/G	101679752	1.465e-09	0.001916	1.48e-07	Huyghe JR, t Genet, 2019	30510241
region_66	9	109873819	110873819	1	rs10978941	9:110373819_C/T	110373819	2.292e-12	0.0009597	3.792e-10	Ferndez-Rozadilla, t Genet, 2023	36539618
region_67	9	113154654	114154654	1	rs10817106	9:113654654_G/C	113654654	1.198e-09	0.04134	5.542e-09	Huyghe JR, t Genet, 2019	30510241
region_68	9	136182468	137425663	2	rs7038489	9:136682468_C/T	136682468	9.567e-09	-	4.944e-09	Ferndez-Rozadilla, t Genet, 2023	36539618
region_68	9	136182468	137425663	2	rs11789898	9:136925663_G/T	136925663	6.283e-09	0.003875	3.413e-07	Ferndez-Rozadilla, t Genet, 2023	36539618
region_69	10	8163875	9239580	2	rs12217641	10:8663875_C/T	8663875	0.3559	0.9503	0.305	Huyghe JR, t Genet, 2019	30510241
region_69	10	8163875	9239580	2	rs11255841	10:8739580_T/A	8739580	3.226e-58	2.682e-27	8.438e-35	Tomlinson IP, t Genet, 2008	18372905
region_70	10	28596942	29791556	2	rs1775910	10:29096942_G/C	29096942	7.785e-08	2.006e-05	0.000227	Ferndez-Rozadilla, t Genet, 2023	36539618
region_70	10	28596942	29791556	2	rs1773860	10:29291556_C/T	29291556	3.495e-09	0.001946	4.685e-07	Ferndez-Rozadilla, t Genet, 2023	36539618
region_71	10	52146093	53146093	1	rs10821905	10:52646093_G/A	52646093	5.266e-12	0.3766	3.581e-12	Schmit SL, JNCI, 2019	29917119
region_72	10	80319132	81548611	2	rs704017	10:80819132_A/G	80819132	1.97e-38	5.291e-10	5.289e-30	Law PJ, t Comm, 2019	31089142
region_72	10	80319132	81548611	2	rs1782645	10:81048611_C/T	81048611	5.77e-09	0.504	3.617e-10	Huyghe JR, t Genet, 2019	30510241
region_73	10	91074624	92074624	1	rs7071258	10:91574624_G/A	91574624	2.734e-06	-	2.734e-06	Huyghe JR, Gut, 2021	33632709
region_74	10	100790301	101844263	2	rs6584283	10:101290301_T/C	101290301	1.468e-08	3.587e-10	0.003065	Lu Y, Gastro, 2019	30529582
region_74	10	100790301	101844263	2	rs35564340	10:101344263_G/A	101344263	3.774e-28	9.002e-06	4.555e-24	Whiffin N, Hum Mol Genet, 2014	24737748
region_75	10	104095248	105095248	1	rs4919687	10:104595248_G/A	104595248	0.000146	3.001e-05	0.02354	Zeng C, Gastro, 2016	26965516
region_76	10	113780702	115226843	2	rs12241008	10:114280702_T/C	114280702	1.184e-27	2.646e-13	6.087e-16	Wang H, t Comm, 2014	25105248
region_76	10	113780702	115226843	2	rs11196172	10:114726843_G/A	114726843	6.619e-20	1.606e-14	9.18e-09	Zhang B, t Genet, 2014	24836286
region_77	11	9831664	10831664	1	rs4444073	11:10331664_A/C	10331664	1.635e-08	0.006936	6.863e-07	Law PJ, t Comm, 2019	31089142
region_78	11	61052680	62052680	1	rs174537	11:61552680_G/T	61552680	2.22e-21	1.352e-12	6.898e-12	Zhang B, t Genet, 2014	24836286
region_79	11	69438433	70438433	1	rs10751097	11:69938433_A/G	69938433	2.138e-12	0.003298	1.617e-10	Ferndez-Rozadilla, t Genet, 2023	36539618
region_80	11	73864566	75128743	3	rs11236187	11:74364566_A/C	74364566	7.262e-32	6.641e-07	1.335e-26	Dunlop MG, t Genet, 2012	22634755
region_80	11	73864566	75128743	3	rs7946853	11:74409077_T/C	74409077	0.0008086	0.03358	0.008391	Huyghe JR, t Genet, 2019	30510241
region_80	11	73864566	75128743	3	rs117042741	11:74628743_C/T	74628743	1.434e-30	-	1.434e-30	Huyghe JR, t Genet, 2019	30510241
region_81	11	100217136	102116011	2	rs2155065	11:101616011_C/T	101616011	3.207e-08	0.3605	2.833e-08	Huyghe JR, t Genet, 2019	30510241
region_81	11	100217136	102116011	2	rs55864876	11:100717136_G/A	100717136	7.198e-07	-	7.198e-07	Huyghe JR, t Genet, 2019	30510241
region_82	11	110656836	111656836	1	rs3087967	11:111156836_T/C	111156836	1.189e-57	5.758e-07	2.395e-55	Tenesa A, t Genet, 2008	18372901
region_83	11	118258089	119258089	1	rs497916	11:118758089_C/T	118758089	3.367e-08	0.0008235	5.928e-06	Ferndez-Rozadilla, t Genet, 2023	36539618
region_84	12	3868352	4900808	3	rs10774214	12:4368352_T/C	4368352	3.791e-11	8.691e-10	2.111e-05	Jia WH, t Genet, 2013	23263487
region_84	12	3868352	4900808	3	rs3217810	12:4388271_C/T	4388271	5.383e-27	0.1088	1.96e-26	Whiffin N, Hum Mol Genet, 2014	24737748
region_84	12	3868352	4900808	3	rs3217874	12:4400808_C/T	4400808	4.346e-25	2.22e-06	3.292e-20	Huyghe JR, t Genet, 2019	30510241
region_85	12	5885727	6907044	2	rs10849432	12:6385727_C/T	6385727	6.318e-10	2.275e-05	4.429e-06	Zhang B, t Genet, 2014	24836286
region_85	12	5885727	6907044	2	rs10849434	12:6407044_A/C	6407044	5.135e-18	0.0001066	7.032e-15	Huyghe JR, t Genet, 2019	30510241
region_86	12	31094813	32094813	1	rs77969132	12:31594813_C/T	31594813	-	3.749e-06	-	Lu Y, Gastro, 2019	30529582
region_87	12	42630624	43630624	1	rs2730985	12:43130624_A/G	43130624	1.304e-16	1.292e-09	1.05e-09	Lu Y, Gastro, 2019	30529582
region_88	12	50716890	51716890	1	rs11169572	12:51216890_T/C	51216890	2.055e-31	0.0008152	2.724e-30	Houlston RS, t Genet, 2010	20972440
region_89	12	57040848	58040848	1	rs7398375	12:57540848_C/G	57540848	3.695e-19	1.36e-07	3.148e-13	Huyghe JR, t Genet, 2019	30510241
region_90	12	63904555	64904555	1	rs7297628	12:64404555_T/C	64404555	1.395e-08	0.001197	2.212e-06	Ferndez-Rozadilla, t Genet, 2023	36539618
region_91	12	71018329	72018329	1	rs11178634	12:71518329_G/T	71518329	1.363e-11	0.002924	1.23e-09	Ferndez-Rozadilla, t Genet, 2023	36539618
region_92	12	95550887	96550887	1	rs11108175	12:96050887_A/G	96050887	1.295e-15	3.091e-07	1.181e-10	Lu Y, CEBP, 2020	31826910
region_93	12	111507756	112507756	1	rs653178	12:112007756_C/T	112007756	2.515e-24	-	2.291e-24	Schumacher FR, t Comm, 2015	26151821
region_94	12	114598094	116434000	3	rs7300312	12:115890922_T/C	115890922	1.213e-20	0.0008569	1.252e-18	Schmit SL, JNCI, 2019	29917119
region_94	12	114598094	116434000	3	rs9634162	12:115098094_G/A	115098094	1.234e-10	5.658e-06	1.25e-06	Lu Y, CEBP, 2020	31826910
region_94	12	114598094	116434000	3	rs7299936	12:115934000_G/A	115934000	7.861e-15	0.002038	9.664e-13	Ferndez-Rozadilla, t Genet, 2023	36539618
region_95	12	117247590	118247590	1	rs73208120	12:117747590_T/G	117747590	3.545e-05	-	3.369e-05	Schumacher FR, t Comm, 2015	26151821
region_96	13	27043193	28043193	1	rs116964464	13:27543193_C/T	27543193	4.829e-09	0.0002051	5.406e-06	Ferndez-Rozadilla, t Genet, 2023	36539618
region_97	13	33593518	34593518	1	rs10161980	13:34093518_C/G	34093518	5.578e-13	0.01416	6.579e-12	Schmit SL, JNCI, 2019	29917119
region_98	13	36991650	37991650	1	rs12427846	13:37491650_T/C	37491650	2.489e-21	0.001828	3.061e-19	Huyghe JR, t Genet, 2019	30510241
region_99	13	73149152	74486628	3	rs45597035	13:73649152_A/G	73649152	6.333e-15	0.1557	2.015e-15	Law PJ, t Comm, 2019	31089142
region_99	13	73149152	74486628	3	rs78341008	13:73791554_T/C	73791554	6.851e-14	-	6.67e-14	Huyghe JR, t Genet, 2019	30510241
region_99	13	73149152	74486628	3	rs1886450	13:73986628_A/G	73986628	1.564e-12	2.411e-12	6.516e-05	Lu Y, Gastro, 2019	30529582
region_100	13	78101413	79101413	1	rs9318511	13:78601413_A/C	78601413	5.549e-09	0.006139	2.453e-07	Law PJ, t Comm, 2019	31089142
region_101	13	109852851	111578872	2	rs1078563	13:110352851_G/C	110352851	5.916e-09	0.006221	2.808e-07	Ferndez-Rozadilla, t Genet, 2023	36539618
region_101	13	109852851	111578872	2	rs4600332	13:111078872_A/G	111078872	1.245e-10	0.6321	1.598e-13	Huyghe JR, t Genet, 2019	30510241
region_102	14	50859658	51859658	1	rs28611105	14:51359658_T/G	51359658	2.243e-11	0.002485	1.771e-09	Huyghe JR, Gut, 2021	33632709
region_103	14	51991655	52991655	1	rs1497077	14:52491655_T/C	52491655	1.713e-09	0.002917	1.574e-07	Ferndez-Rozadilla, t Genet, 2023	36539618
region_104	14	53869299	54945157	3	rs1951864	14:54369299_G/A	54369299	8.205e-05	0.596	1.979e-06	Huyghe JR, t Genet, 2019	30510241
region_104	14	53869299	54945157	3	rs35107139	14:54419106_A/C	54419106	4.222e-36	2.189e-06	1.506e-31	COGENT, t Genet, 2008	19011631
region_104	14	53869299	54945157	3	rs4901473	14:54445157_G/A	54445157	5.235e-12	0.8539	4.897e-15	Tomlinson IP, PLoS Genet, 2011	21655089
region_105	14	58689361	59708437	2	rs17094983	14:59189361_G/A	59189361	1.701e-11	-	1.701e-11	Huyghe JR, t Genet, 2019	30510241
region_105	14	58689361	59708437	2	rs8020436	14:59208437_G/A	59208437	1.271e-17	0.02339	1.654e-16	Huyghe JR, t Genet, 2019	30510241
region_106	14	92514929	93514929	1	rs61975764	14:93014929_G/A	93014929	0.0002633	0.7595	0.0002143	Huyghe JR, Gut, 2021	33632709
region_107	14	99282937	100282937	1	rs80158569	14:99782937_G/A	99782937	2.76e-09	0.9211	2.215e-09	Huyghe JR, Gut, 2021	33632709
region_108	15	32499806	33656386	3	rs1919364	15:33009574_C/G	33009574	9.993e-25	0.07191	5.114e-24	Tomlinson IP, PLoS Genet, 2011	21655089
region_108	15	32499806	33656386	3	rs1554865	15:32999806_C/T	32999806	1.492e-53	6.341e-05	2.258e-53	Tomlinson IP, PLoS Genet, 2011	21655089
region_108	15	32499806	33656386	3	rs17816465	15:33156386_G/A	33156386	5.725e-20	0.000263	1.018e-17	Huyghe JR, t Genet, 2019	30510241
region_109	15	66500117	68575698	3	rs77148098	15:68075698_G/A	68075698	9.833e-10	0.0001054	1.227e-06	Law PJ, t Comm, 2019	31089142
region_109	15	66500117	68575698	3	rs3809570	15:67000117_C/A	67000117	8.731e-12	0.01015	2.551e-10	Law PJ, t Comm, 2019	31089142
region_109	15	66500117	68575698	3	rs56324967	15:67402824_T/C	67402824	1.059e-13	0.004803	4.621e-12	Huyghe JR, t Genet, 2019	30510241
region_110	15	72008799	73008799	1	rs8031386	15:72508799_C/A	72508799	4.503e-09	0.04238	1.801e-08	Ferndez-Rozadilla, t Genet, 2023	36539618
region_111	15	90685291	91685291	1	rs71407320	15:91185291_C/T	91185291	3.614e-08	-	3.614e-08	Law PJ, t Comm, 2019	31089142
region_112	16	68243939	69243939	1	rs9924886	16:68743939_A/C	68743939	4.968e-14	0.0005425	2.196e-11	COGENT, t Genet, 2008	19011631
region_113	16	79536840	80536840	1	rs3936188	16:80036840_A/G	80036840	1.357e-24	1.212e-11	2.131e-15	Huyghe JR, t Genet, 2019	30510241
region_114	16	85754051	87203949	3	rs847208	16:86254051_C/A	86254051	6.217e-06	8.415e-08	0.02693	Tanikawa C, Carcinogenesis, 2018	29471430
region_114	16	85754051	87203949	3	rs7206216	16:86338288_A/T	86338288	3.983e-12	0.004117	2.428e-10	Schmit SL, JNCI, 2019	29917119
region_114	16	85754051	87203949	3	rs62042090	16:86703949_C/T	86703949	2.489e-12	0.01224	3.363e-11	Al-Tassan , Sci Rep, 2015	25990418
region_115	17	300593	1335371	3	rs12603526	17:800593_T/C	800593	5.601e-05	0.0005488	0.03796	Zhang B, t Genet, 2014	24836286
region_115	17	300593	1335371	3	rs4968127	17:809643_G/A	809643	4.819e-21	4.32e-08	1.316e-14	Huyghe JR, t Genet, 2019	30510241
region_115	17	300593	1335371	3	rs11247566	17:835371_A/G	835371	6.969e-09	1.465e-05	2.556e-05	Ferndez-Rozadilla, t Genet, 2023	36539618
region_116	17	10207241	11207241	1	rs1078643	17:10707241_G/A	10707241	2.309e-27	2.024e-13	9.322e-17	Huyghe JR, t Genet, 2019	30510241
region_117	17	69913253	70913253	1	rs983318	17:70413253_G/A	70413253	6.506e-12	0.2526	1.058e-11	Huyghe JR, t Genet, 2019	30510241
region_118	17	80553330	81553330	1	rs35204860	17:81053330_T/C	81053330	2.589e-25	3.666e-08	1.156e-18	Huyghe JR, t Genet, 2019	30510241
region_119	18	3116779	4116779	1	rs1791373	18:3616779_T/A	3616779	1.128e-08	0.05044	8.103e-08	Ferndez-Rozadilla, t Genet, 2023	36539618
region_120	18	45952327	46952327	1	rs2337113	18:46452327_A/G	46452327	2.59e-150	3.689e-47	5.92e-106	Broderick P, t Genet, 2007	17934461
region_121	19	657642	1657642	1	rs62131228	19:1157642_G/A	1157642	0.0001105	-	0.0001105	Huyghe JR, Gut, 2021	33632709
region_122	19	5340926	6340926	1	rs10409772	19:5840926_C/A	5840926	1.332e-10	0.000833	2.11e-08	Ferndez-Rozadilla, t Genet, 2023	36539618
region_123	19	15917198	16917198	1	rs34797592	19:16417198_C/T	16417198	8.715e-15	-	1.191e-14	Huyghe JR, t Genet, 2019	30510241
region_124	19	33019927	34019927	1	rs28840750	19:33519927_T/G	33519927	3.723e-41	5.191e-14	8.904e-29	COGENT, t Genet, 2008	19011631
region_125	19	41360296	42360296	1	rs1800469	19:41860296_A/G	41860296	8.342e-15	5.57e-05	3.267e-11	Zhang B, t Genet, 2014	24836286
region_126	19	48718602	49718602	1	rs12979278	19:49218602_C/T	49218602	8.044e-07	0.4499	1.058e-06	Law PJ, t Comm, 2019	31089142
region_127	19	58517640	59517640	1	rs11670192	19:59017640_G/A	59017640	2.961e-11	0.05952	1.798e-10	Huyghe JR, t Genet, 2019	30510241
region_128	20	5876481	7262221	4	rs966816	20:6376481_G/A	6376481	2.239e-38	0.0007083	3.403e-36	COGENT, t Genet, 2008	19011631
region_128	20	5876481	7262221	4	rs994308	20:6603622_C/T	6603622	7.141e-24	0.08582	1.23e-24	Huyghe JR, t Genet, 2019	30510241
region_128	20	5876481	7262221	4	rs4813802	20:6699595_T/G	6699595	7.987e-30	2.785e-09	2.412e-22	Tomlinson IP, PLoS Genet, 2011	21655089
region_128	20	5876481	7262221	4	rs28488	20:6762221_C/T	6762221	7.252e-13	0.1112	6.145e-13	Huyghe JR, t Genet, 2019	30510241
region_129	20	7312350	8312350	1	rs2423279	20:7812350_T/C	7812350	2.47e-24	1.341e-11	5.652e-15	Jia WH, t Genet, 2013	23263487
region_130	20	32687130	33687130	1	rs6059938	20:33187130_G/A	33187130	7.532e-08	0.009559	2.437e-06	Schmit SL, JNCI, 2019	29917119
region_131	20	42032821	43158274	2	rs6065668	20:42532821_C/T	42532821	6.346e-07	1.698e-06	0.004217	Tanikawa C, Carcinogenesis, 2018	29471430
region_131	20	42032821	43158274	2	rs6017248	20:42658274_A/C	42658274	1.766e-11	0.1652	6.178e-12	Huyghe JR, t Genet, 2019	30510241
region_132	20	46840117	47840117	1	rs6066825	20:47340117_A/G	47340117	2.128e-32	7.697e-12	1.421e-22	Law PJ, t Comm, 2019	31089142
region_133	20	48486567	49756285	3	rs6012915	20:48986567_C/T	48986567	7.439e-19	0.03236	1.434e-18	Huyghe JR, t Genet, 2019	30510241
region_133	20	48486567	49756285	3	rs6095946	20:49060191_C/T	49060191	6.06e-23	1.084e-06	1.008e-17	Schmit SL, JNCI, 2019	29917119
region_133	20	48486567	49756285	3	rs6091189	20:49256285_C/T	49256285	4.044e-06	0.653	8.975e-09	Huyghe JR, t Genet, 2019	30510241
region_134	20	55331203	56331203	1	rs6014965	20:55831203_A/G	55831203	3.73e-12	0.003521	2.893e-10	Huyghe JR, Gut, 2021	33632709
region_135	20	56975191	57975191	1	rs13831	20:57475191_A/G	57475191	0.001895	3.578e-07	0.5144	Lu Y, Gastro, 2019	30529582
region_136	20	60432414	61432414	1	rs1741640	20:60932414_T/C	60932414	8.151e-55	4.267e-11	7.713e-46	Houlston RS, t Genet, 2010	20972440
region_137	20	61808612	62808612	1	rs2738783	20:62308612_T/G	62308612	2.976e-11	0.1201	1.705e-11	Huyghe JR, t Genet, 2019	30510241
region_138	21	47272439	48272439	1	rs9983528	21:47772439_G/A	47772439	5.096e-13	6.223e-05	1.781e-09	Ferndez-Rozadilla, t Genet, 2023	36539618
region_139	22	28906076	29906076	1	rs4616575	22:29406076_T/G	29406076	1.492e-10	0.001143	3.381e-08	Ferndez-Rozadilla, t Genet, 2023	36539618
region_140	22	39144273	40144273	1	rs130651	22:39644273_G/A	39644273	2.922e-10	0.001094	1.084e-08	Ferndez-Rozadilla, t Genet, 2023	36539618
region_141	22	43189542	44278431	2	rs5751474	22:43689542_G/A	43689542	1.801e-08	-	8.969e-09	Ferndez-Rozadilla, t Genet, 2023	36539618
region_141	22	43189542	44278431	2	rs34256596	22:43778431_G/A	43778431	1.565e-07	0.001844	2.07e-05	Ferndez-Rozadilla, t Genet, 2023	36539618
region_142	22	45245229	46864191	2	rs9614460	22:45745229_T/G	45745229	1.694e-09	0.1834	4.899e-10	Huyghe JR, Gut, 2021	33632709
region_142	22	45245229	46864191	2	rs9330814	22:46364191_C/T	46364191	1.94e-08	-	1.56e-06	Ferndez-Rozadilla, t Genet, 2023	36539618
region_143	X	9263898	10263898	1	rs2732875	23:9763898_C/G	9763898	-	-	8.3e-12	Dunlop MG, t Genet, 2012	22634755
aThe SNPs for CRC risk were identified from the meta-alysis of GWAS data from European and East Asian populations in Fernandez-Rozadilla et al. Nat Genet (PMID: 36539618). For the risk SNPs reported prior to this meta-alysis, they were repalced by the most strongly associated variants at each known signal from this meta-alysis.
bP value of associaiton between SNP and CRC risk derived from the meta-analysis of GWAS data from trans-ancestry populations, from European-ancestry population, and from East Asian-ancestry population, respecitvely. "-" - no asssociation was detected in corresponding population.
cThe reference for the initial variants for CRC risk.

## Sheet: Supplementary Data 3
Table S3. CRC independent risk signals identified through stepwise conditional analysis in trans-ancestry analyses.
Fine_mapping region	Lead variant of independent risk signal	Chr (hg19)	Position	Effective allele	Reference allele	Frequency of the effective alleleb	Beta	SE	GWAS_P_valuec	GWAS-identified risk SNP	r2EURd	r2ASNe	Number of credible causal variants (CCVs)
region_1	rs11579545	1	22249333	t	c	0.4452	-0.0367	0.0073	4.34e-07	rs34963268	0.00319413	0.000133813	7
region_1	rs112191583	1	22554378	t	c	0.9736	-0.1334	0.0252	1.189e-07	rs2807367	0.011971	0.0014798	1
region_22	rs2554878	3	41200064	t	g	0.0357	0.112	0.0192	5.848e-09	rs35470271	9.97476e-05	0.000212784	19
region_27	rs9283588	3	133874566	a	g	0.7145	0.0542	0.0086	3.428e-10	rs113569514	0.0312628	0.0181741	44
region_30	rs902443	4	105888417	a	t	0.5364	0.0439	0.0065	1.488e-11	rs2007403	3.41428e-06	0.00968593	4
region_43	rs4714081	6	11977905	a	g	0.4511	-0.039	0.0065	2.501e-09	rs2070699	0.00143049	9.7171e-06	17
region_43	rs4714350	6	12270290	a	t	0.2828	-0.044	0.0076	8.602e-09	rs2070699	0.00184262	0.0405303	2
region_44	rs2517671	6	29937977	a	g	0.5914	-0.0389	0.007	2.346e-08	rs1476570	0.0467645	0.0267327	11
region_45	rs9264180	6	31219902	a	c	0.5696	0.0336	0.007	1.706e-06	rs9271363	0.0235407	0.00712421	4
region_45	rs2858331	6	32681277	a	g	0.6014	0.0308	0.007	1.175e-05	rs9271363	0.097764	0.0348227	4
region_60	rs10089517	8	60178721	a	c	0.3801	0.0329	0.0066	7.441e-07	rs826732	0.00221554	0.00231143	32
region_62	rs79122086	8	128397907	t	g	0.8402	-0.0878	0.0096	5.457e-20	rs7013278	0.0248254	0.0177925	2
region_80	rs9795065	11	74376844	t	c	0.9805	0.1736	0.0241	5.365e-13	rs117042741	0.0984206		2
region_85	rs1003563	12	6424577	a	g	0.433	-0.0481	0.0068	1.672e-12	rs10849432	0.052061	0.00655758	9
region_108	rs28630996	15	32993860	a	t	0.7132	-0.1044	0.0088	1.247e-32	rs1554865	0.0526128	0.0988521	3
region_111	rs12913420	15	90797010	c	g	0.3758	0.0426	0.0071	2.287e-09	rs71407320	0.00812247		105
region_117	rs112592783	17	70633625	t	c	0.1749	0.0495	0.0085	5.872e-09	rs983318	0.000215567	0.000371856	9
region_127	rs8099852	19	58895221	t	c	0.546	0.0327	0.0065	5.147e-07	rs11670192	0.0999614	0.0458722	49
region_1	rs3845519	1	22585236	a	g	0.3628	-0.0343	0.0067	3.476e-07	rs2807367	0.126064	0.121586	10
region_1	rs6426749	1	22711473	c	g	0.18	-0.0654	0.0084	7.48e-15	rs34963268	0.992794	0.994391	18
region_2	rs61776719	1	38461319	a	c	0.5084	-0.0561	0.0067	4.674e-17	rs61776719	1	1	24
region_3	rs2286203	1	55247097	a	g	0.1814	0.0635	0.0085	8.007e-14	rs12143541	0.724692	0.13917	2
region_6	rs6660031	1	110365045	a	g	0.305	0.0402	0.0074	4.726e-08	rs6660031	1	1	19
region_7	rs10489274	1	172923494	t	g	0.442	-0.0399	0.0074	6.9e-08	rs5028523	0.788659	0.580217	11
region_8	rs8179460	1	183056222	t	c	0.58	0.0706	0.0065	1.211e-27	rs8179460	1	1	221
region_9	rs12137232	1	201885446	t	g	0.5335	-0.0387	0.0067	7.707e-09	rs12137232	1	1	45
region_11	rs149685934	1	222148219	a	g	0.226	0.0796	0.0077	7.848e-25	rs6691170	0.21905	0.00102959	9
region_12	rs2078095	1	240408346	a	g	0.7317	-0.0403	0.0072	2.077e-08	rs2078095	1	1	10
region_17	rs448513	2	159964552	t	c	0.5796	-0.0439	0.0068	1.049e-10	rs448513	1	1	16
region_18	rs4668039	2	169025379	a	g	0.6881	-0.0415	0.0075	3.322e-08	rs4668039	1	1	87
region_19	rs1878671	2	199594138	a	g	0.4499	0.0478	0.0065	1.547e-13	rs6434979	0.906551	0.860177	25
region_19	rs1119401	2	199843454	t	c	0.7013	-0.0606	0.0073	1.04e-16	rs4675253	0.990651	0.990044	83
region_20	rs3731861	2	219191256	t	c	0.6349	0.0557	0.0067	7.792e-17	rs3731861	1	1	105
region_22	rs35470271	3	40915239	a	g	0.8081	-0.0809	0.0084	7.344e-22	rs35470271	1	1	6
region_23	rs2001732	3	52880740	t	c	0.1247	-0.0741	0.01	1.684e-13	rs2001732	1	1	16
region_23	rs2581817	3	53071797	c	g	0.455	-0.0471	0.0065	4.795e-13	rs2581817	1	1	22
region_24	rs704417	3	64252424	t	c	0.5462	0.0451	0.0072	4.348e-10	rs704417	1	1	1
region_24	rs6445418	3	64613278	c	g	0.4265	-0.0368	0.0065	1.418e-08	rs7623129	0.835115	0.674246	46
region_25	rs67550176	3	66444330	t	c	0.8123	-0.0492	0.0087	1.412e-08	rs67550176	1	1	24
region_26	rs12490566	3	112867990	a	g	0.3294	-0.051	0.0068	6.355e-14	rs13086367	0.371921	0.250575	5
region_26	rs73235124	3	112929032	a	g	0.3092	-0.0566	0.0072	4.299e-15	rs12635946	0.783992	0.920063	4
region_26	rs72942485	3	112999560	a	g	0.041	-0.1456	0.0195	8.622e-14	rs72942485	1	1	11
region_27	rs4854776	3	133687864	a	c	0.5232	-0.0466	0.0067	2.771e-12	rs10049390	0.306366	0.259916	4
region_27	rs113569514	3	133748789	t	c	0.7628	0.0803	0.0084	1.917e-21	rs113569514	1	1	1
region_28	rs10936599	3	169492101	t	c	0.359	-0.0533	0.0072	1.26e-13	rs10936599	1	1	33
region_29	rs2578155	4	94836291	c	g	0.5033	0.0435	0.0071	1.087e-09	rs280097	0.349043	0.546158	1
region_30	rs2047409	4	106137033	a	g	0.5346	0.0516	0.0068	3.36e-14	rs2007403	1	0.95489	6
region_31	rs3924508	4	115518878	t	c	0.4371	0.0557	0.0098	1.475e-08	rs2388976	0.928782	0.905203	177
region_33	rs10006803	4	151501208	c	g	0.4842	0.0356	0.0064	2.581e-08	rs10006803	1	1	46
region_34	rs1426947	4	175420523	t	c	0.4738	0.0405	0.0066	7.477e-10	rs1426947	1	1	7
region_35	rs2735940	5	1296486	a	g	0.4787	-0.0819	0.0066	1.035e-35	rs2735940	1	1	2
region_36	rs2559561	5	40163784	a	t	0.756	-0.0434	0.0076	9.874e-09	rs55810369	0.102766	0.0751822	157
region_36	rs1445010	5	40268376	t	c	0.7297	-0.096	0.0078	7.765e-35	rs1445012	1	0.975181	75
region_37	rs3930345	5	82881255	t	c	0.2159	-0.0454	0.0078	6.822e-09	rs3930345	1	1	15
region_38	rs8180409	5	125987701	a	t	0.5049	0.0638	0.0125	3.196e-07	rs12659017	0.951314	0.796017	2
region_39	rs4976270	5	134467220	t	c	0.4986	-0.071	0.0065	9.416e-28	rs647161	0.210575	0.652974	2
region_40	rs2302275	5	149546828	c	g	0.5244	-0.0501	0.0065	1.939e-14	rs2302274	0.995981	0.995889	12
region_41	rs472959	5	172324558	a	g	0.4675	0.0377	0.0064	4.711e-09	rs472959	1	1	5
region_42	rs1294438	6	6752059	t	c	0.438	-0.0408	0.0069	4.102e-09	rs1294437	0.965209	0.86465	8
region_42	rs9379084	6	7231843	a	g	0.1444	-0.0697	0.0099	2.393e-12	rs9379084	1	1	1
region_43	rs2070699	6	12292772	t	g	0.4893	0.0515	0.0066	4.199e-15	rs2070699	1	1	4
region_44	rs73402748	6	29500091	c	g	0.1221	0.0939	0.0186	4.329e-07	rs1476570	0.0143674	0.266141	39
region_45	rs7768019	6	31202575	c	g	0.7293	0.0491	0.0078	2.576e-10	rs2517448	0.279983	0.0748748	4
region_45	rs62397979	6	31483206	t	g	0.9525	-0.1023	0.0161	2.321e-10	rs62401893	0.854638	3.41042e-05	26
region_45	rs9271363	6	32586732	c	g	0.8225	0.08	0.0089	3.482e-19	rs9271363	1	1	2
region_46	rs16878812	6	35569562	a	g	0.8921	0.0897	0.0115	7.616e-15	rs16878812	1	1	1
region_47	rs9470361	6	36623379	a	g	0.2287	0.0675	0.0077	1.538e-18	rs9470361	1	1	15
region_48	rs6933790	6	41672769	t	c	0.7884	0.0771	0.0083	2.659e-20	rs4711689	0.00437648	0.304129	1
region_49	rs57939401	6	45572071	a	g	0.1118	0.0639	0.0102	3.51e-10	rs57939401	1	1	36
region_50	rs9367660	6	55594298	a	g	0.7091	0.0487	0.0071	5.295e-12	rs2208603	1	0.989583	45
region_50	rs7767441	6	55714030	a	g	0.6573	0.0535	0.007	2.018e-14	rs62404966	0.473061	0.346531	28
region_51	rs9486135	6	105958615	t	c	0.932	0.0658	0.013	4.429e-07	rs6928864	0.501458	0.947951	13
region_52	rs6911915	6	117809031	t	c	0.5658	-0.0447	0.0064	3.993e-12	rs6911915	1	1	11
region_54	rs1182197	7	2863289	a	c	0.6463	0.0394	0.0067	5.319e-09	rs1182197	1	1	43
region_55	rs67681615	7	45116145	a	g	0.8007	0.0509	0.0081	3.252e-10	rs7810512	0.629128	0.495006	71
region_55	rs10951878	7	46926695	t	c	0.4836	-0.0464	0.0064	5.995e-13	rs4236382	0.841377	0.606126	11
region_55	rs6948177	7	47510741	a	g	0.294	-0.0613	0.0071	9.615e-18	rs6948177	1	1	8
region_57	rs2527927	7	99477426	a	g	0.4176	-0.0412	0.0066	3.311e-10	rs2527927	1	1	84
region_58	rs17686932	7	130600748	a	g	0.9436	0.1166	0.0166	2.526e-12	rs17686932	1	1	5
region_59	rs60911071	8	23664632	c	g	0.267	-0.0615	0.011	2.243e-08	rs60911071	1	1	58
region_60	rs826732	8	59742639	c	g	0.5185	0.0412	0.0067	6.259e-10	rs826732	1	1	5
region_61	rs2450114	8	117623719	a	g	0.1302	0.1249	0.0096	8.885e-39	rs16892766	0.763049	0.00581643	2
region_61	rs75128197	8	117734589	a	c	0.0434	0.1793	0.0161	5.79e-29	rs117079142	1	1	2
region_61	rs4129064	8	117735666	t	g	0.7343	0.0536	0.0088	1.006e-09	rs2450115	0.19889	0.0477487	1
region_62	rs6983267	8	128413305	t	g	0.5079	-0.151	0.0064	1.65e-122	rs6983267	1	1	1
region_62	rs4733655	8	128568856	a	g	0.2768	-0.0493	0.0071	4.797e-12	rs4733767	0.912435	0.793401	16
region_63	rs7859362	9	22105927	t	c	0.4517	0.0553	0.0065	9.63e-18	rs7859362	1	1	26
region_64	rs11557154	9	34107505	t	c	0.3197	0.0522	0.0084	6.017e-10	rs11557154	1	1	35
region_65	rs34405347	9	101679752	t	g	0.856	0.0601	0.0099	1.465e-09	rs34405347	1	1	3
region_66	rs10978941	9	110373819	t	c	0.1879	-0.0605	0.0086	2.292e-12	rs10978941	1	1	5
region_67	rs10817106	9	113654654	c	g	0.2144	0.0478	0.0079	1.198e-09	rs10817106	1	1	18
region_68	rs11789898	9	136925663	t	g	0.166	0.0527	0.0091	6.283e-09	rs11789898	1	1	8
region_69	rs11255841	10	8739580	a	t	0.313	-0.1114	0.0069	3.226e-58	rs11255841	1	1	5
region_70	rs1775910	10	29096942	c	g	0.7413	-0.0399	0.0074	7.785e-08	rs1775910	1	1	87
region_70	rs1773860	10	29291556	t	c	0.4542	0.0383	0.0065	3.495e-09	rs1773860	1	1	8
region_71	rs10740013	10	52498377	a	c	0.1844	-0.0536	0.0094	1.11e-08	rs10821905	0.419505	0.00503581	10
region_72	rs704017	10	80819132	a	g	0.4734	-0.0863	0.0067	1.97e-38	rs704017	1	1	1
region_73	rs140356782	10	91505293	t	c	0.7745	-0.0411	0.0082	5.536e-07	rs7071258	0.851415	0.00688879	2
region_74	rs4919342	10	101282553	c	g	0.5418	0.0387	0.0064	1.64e-09	rs6584283	0.847832	0.940121	54
region_74	rs35564340	10	101344263	a	g	0.1848	0.0899	0.0082	3.774e-28	rs35564340	1	1	9
region_75	rs12268849	10	104737682	a	g	0.1041	-0.0589	0.0105	1.74e-08	rs4919687	0.303741	0.169363	23
region_76	rs4554812	10	114278871	a	t	0.825	-0.1033	0.0094	5.319e-28	rs12241008	0.989006	0.985877	21
region_76	rs2296784	10	114723559	t	c	0.6323	-0.0707	0.0077	7.489e-20	rs11196172	0.401357	0.796514	6
region_77	rs7122422	11	10067262	c	g	0.4266	0.0382	0.0067	1.11e-08	rs4444073	0.897914	0.661779	48
region_78	rs174570	11	61597212	t	c	0.2315	-0.0813	0.0085	1.134e-21	rs174537	0.355552	0.944862	35
region_79	rs10751097	11	69938433	a	g	0.383	0.0463	0.0066	2.138e-12	rs10751097	1	1	21
region_80	rs11236187	11	74364566	a	c	0.5135	-0.0753	0.0064	7.262e-32	rs11236187	1	1	31
region_82	rs3087967	11	111156836	t	c	0.3205	0.1107	0.0069	1.189e-57	rs3087967	1	1	14
region_83	rs497916	11	118758089	t	c	0.2622	0.041	0.0074	3.367e-08	rs497916	1	1	23
region_84	rs12818766	12	4376091	a	g	0.2146	0.0957	0.0085	1.813e-29	rs10774214	0.35928	0.735157	1
region_84	rs3217874	12	4400808	t	c	0.4613	0.0673	0.0065	4.346e-25	rs3217874	1	1	2
region_85	rs10849434	12	6407044	a	c	0.6554	-0.0615	0.0071	5.135e-18	rs10849434	1	1	3
region_87	rs2056194	12	43136759	c	g	0.4672	-0.0534	0.0064	8.63e-17	rs2730985	0.957028	1	7
region_88	rs11169572	12	51216890	t	c	0.6165	-0.0772	0.0066	2.055e-31	rs11169572	1	1	25
region_89	rs7398375	12	57540848	c	g	0.6507	0.068	0.0076	3.695e-19	rs7398375	1	1	1
region_90	rs7297628	12	64404555	t	c	0.5795	0.0382	0.0067	1.395e-08	rs7297628	1	1	37
region_91	rs11178634	12	71518329	t	g	0.3892	-0.0448	0.0066	1.363e-11	rs11178634	1	1	84
region_92	rs11108175	12	96050887	a	g	0.6276	0.0545	0.0068	1.295e-15	rs11108175	1	1	14
region_93	rs3858704	12	111705893	a	g	0.62	-0.0426	0.0073	5.302e-09	rs653178	0.164149	0.00787758	7
region_93	rs3809272	12	111800258	a	g	0.2758	0.0529	0.0078	1.506e-11	rs653178	0.259715	0.00123873	2
region_94	rs11067228	12	115094260	a	g	0.5599	-0.0481	0.0066	2.496e-13	rs9634162	0.774949	0.727294	1
region_94	rs7300312	12	115890922	t	c	0.4668	-0.0605	0.0065	1.213e-20	rs7300312	1	1	10
region_96	rs116964464	13	27543193	t	c	0.0353	0.1078	0.0184	4.829e-09	rs116964464	1	1	1
region_97	rs10161980	13	34093518	c	g	0.639	0.0487	0.0068	5.578e-13	rs10161980	1	1	72
region_98	rs12427846	13	37491650	t	c	0.7771	-0.0777	0.0082	2.489e-21	rs12427846	1	1	31
region_99	rs7325844	13	73625133	a	g	0.6385	0.0499	0.007	1.283e-12	rs45597035	0.474487	0.181421	1
region_99	rs1304959	13	73999501	t	c	0.6498	0.06	0.0074	3.667e-16	rs1886450	0.354709	0.310349	14
region_100	rs9318511	13	78601413	a	c	0.1199	-0.0587	0.0101	5.549e-09	rs9318511	1	1	53
region_101	rs1078563	13	110352851	c	g	0.6743	-0.0406	0.007	5.916e-09	rs1078563	1	1	4
region_102	rs1042266	14	51372103	c	g	0.7081	-0.0504	0.0075	1.667e-11	rs28611105	0.867907	0.82085	30
region_103	rs1151580	14	52480242	t	c	0.5171	-0.0402	0.0066	1.167e-09	rs1497077	0.634348	0.0743473	29
region_104	rs35107139	14	54419106	a	c	0.55	-0.0853	0.0068	4.222e-36	rs35107139	1	1	1
region_105	rs8020436	14	59208437	a	g	0.3696	0.0609	0.0071	1.271e-17	rs8020436	1	1	1
region_108	rs16970016	15	32995298	a	c	0.3574	0.123	0.008	8.704e-53	rs1554865	0.861258	0.920495	4
region_108	rs17816465	15	33156386	a	g	0.1931	0.0816	0.0089	5.725e-20	rs17816465	1	1	1
region_109	rs3809570	15	67000117	a	c	0.2248	-0.0542	0.0079	8.731e-12	rs3809570	1	1	11
region_109	rs56324967	15	67402824	t	c	0.4242	-0.0526	0.0071	1.059e-13	rs56324967	1	1	5
region_109	rs62015212	15	68063058	a	g	0.1004	0.0636	0.0106	2.133e-09	rs77148098	0.936119	0.990044	176
region_110	rs8031386	15	72508799	a	c	0.339	0.0423	0.0072	4.503e-09	rs8031386	1	1	249
region_112	rs9924886	16	68743939	a	c	0.7504	0.0562	0.0075	4.968e-14	rs9924886	1	1	84
region_113	rs3936188	16	80036840	a	g	0.463	0.0664	0.0065	1.357e-24	rs3936188	1	1	40
region_114	rs4843915	16	86251524	a	t	0.5172	0.0404	0.0067	1.774e-09	rs847208	0.144711	0.385673	5
region_114	rs7206216	16	86338288	a	t	0.5406	0.0452	0.0065	3.983e-12	rs7206216	1	1	6
region_114	rs899244	16	86700030	t	c	0.2197	0.0541	0.0077	2.736e-12	rs62042090	0.982803	0.944322	18
region_115	rs4968127	17	809643	a	g	0.5914	-0.0622	0.0066	4.819e-21	rs4968127	1	1	11
region_115	rs11247566	17	835371	a	g	0.4753	-0.0378	0.0065	6.969e-09	rs11247566	1	1	11
region_116	rs1078643	17	10707241	a	g	0.7646	0.0869	0.008	2.309e-27	rs1078643	1	1	1
region_117	rs3803832	17	70420524	a	c	0.5043	0.0353	0.007	4.984e-07	rs983318	0.14548	0.151758	2
region_118	rs35204860	17	81053330	t	c	0.3664	-0.0781	0.0075	2.589e-25	rs35204860	1	1	9
region_120	rs2337113	18	46452327	a	g	0.513	0.1717	0.0066	2.59e-150	rs2337113	1	1	2
region_122	rs10409772	19	5840926	a	c	0.1827	0.0669	0.0104	1.332e-10	rs10409772	1	1	4
region_123	rs79932521	19	16430003	a	g	0.1157	0.0871	0.0115	4.172e-14	rs34797592	0.926754	0.174012	5
region_124	rs28840750	19	33519927	t	g	0.9298	0.1926	0.0143	3.723e-41	rs28840750	1	1	6
region_125	rs1963413	19	41871573	a	g	0.5857	0.0528	0.0066	9.825e-16	rs1800469	0.682382	0.925211	26
region_128	rs189583	20	6376457	c	g	0.7024	-0.0945	0.0073	2.441e-38	rs966816	1	1	44
region_128	rs6117293	20	6466644	a	g	0.4469	-0.0569	0.0067	2.498e-17	rs994308	0.351632	0.234825	59
region_128	rs990999	20	6692529	a	g	0.3444	0.0769	0.0068	2.25e-29	rs4813802	0.733286	0.858324	4
region_129	rs6086195	20	7749467	a	g	0.7373	-0.0798	0.0073	1.194e-27	rs2423279	0.920362	0.964446	26
region_130	rs6059938	20	33187130	a	g	0.4688	-0.0352	0.0065	7.532e-08	rs6059938	1	1	221
region_131	rs6073241	20	42534971	a	g	0.3082	0.0365	0.0071	2.379e-07	rs6065668	0.958526	0.972274	57
region_132	rs6066825	20	47340117	a	g	0.6622	0.0807	0.0068	2.128e-32	rs6066825	1	1	1
region_133	rs6095946	20	49060191	t	c	0.4056	-0.0647	0.0066	6.06e-23	rs6095946	1	1	30
region_134	rs6014965	20	55831203	a	g	0.5879	0.0466	0.0067	3.73e-12	rs6014965	1	1	45
region_136	rs1741640	20	60932414	t	c	0.2077	-0.1325	0.0085	8.151e-55	rs1741640	1	1	1
region_137	rs6089763	20	62308354	t	c	0.198	0.0549	0.0092	2.292e-09	rs2738783	0.425864	0.00224693	2
region_138	rs9983528	21	47772439	a	g	0.1662	0.0643	0.0089	5.096e-13	rs9983528	1	1	56
region_139	rs4616575	22	29406076	t	g	0.522	0.041	0.0064	1.492e-10	rs4616575	1	1	38
region_140	rs130651	22	39644273	a	g	0.6805	-0.0489	0.0078	2.922e-10	rs130651	1	1	2
region_141	rs5759262	22	43687511	t	g	0.2122	-0.0501	0.009	2.655e-08	rs5751474	0.975986	1	3
region_141	rs34256596	22	43778431	a	g	0.2597	0.04	0.0076	1.565e-07	rs34256596	1	1	3
region_142	rs62228060	22	46376384	a	g	0.3939	0.0474	0.0083	1.203e-08	rs9330814	0.958492	0.862196	2
aThe SNPs in bold refer to the lead variants of not previously reported independent signals in the fine-mapping regions.
bFrequency of the effective allele from trans-ancestry meta-analysis of GWAS.
cP value, effect size (beta) and standard error (SE) derived from the trans-ancesstry meta-analysis of GWAS data.
dCorrelation between the lead variant of each independent risk signal and GWAS-identified risk SNP at the same fine-mapping region, based on the European reference panel from the 1000 Genome Project using the plink tool. The squared correlation (r2) was used to measure linkage disequilibrium between two variants.
eCorrelation between the lead variant of each independent risk signal and GWAS-identified risk SNP at the same fine-mapping region, based on the East Asian reference panel from the 1000 Genome Project using the plink tool. The squared correlation (r2) was used to measure linkage disequilibrium between two variants.

## Sheet: Supplementary Data 4
Table S4. CRC independent risk signals identified through stepwise conditional analysis in European-ancestry population.
Fine_mapping region	Lead variant of independent risk signala	Chr (hg19)	Position	Effective allele	Reference allele	Frequency of the effective alleleb	Beta	SE	GWAS_P_valuec	GWAS-identified risk SNP	r2EURd	Number of CCVs	Asian_AFe	GWAS_P_value_in_Asiane
region_1	rs12137525	1	22584118	t	c	0.1071	0.0662	0.0119	2.902e-08	rs2807367	0.00879753	3	0.0353	0.6404
region_9	rs12122827	1	202172769	t	g	0.7152	0.041	0.0084	9.442e-07	rs12137232	0.000657386	3	0.7007	0.9488
region_36	rs582489	5	39908712	t	c	0.5697	-0.0291	0.0074	8.225e-05	rs55810369	0.0309316	153	0.1492	0.03706
region_36	rs77781678	5	40626064	t	c	0.0204	-0.1731	0.0289	2.087e-09	rs1445012	0.00767148	3	-	-
region_43	rs17615624	6	12376025	c	g	0.9753	-0.1403	0.0243	7.291e-09	rs2070699	0.00532495	5	-	-
region_44	rs3094576	6	29516242	a	c	0.1306	-0.0578	0.0111	1.827e-07	rs1476570	0.038906	11	0.2038	0.8745
region_45	rs6920820	6	30969938	c	g	0.98	-0.1701	0.0315	6.869e-08	rs116353863	0.020274	1	-	-
region_45	rs9265501	6	31297568	a	g	0.6775	-0.1246	0.0198	3.046e-10	rs62401893	0.0267579	6	0.631	0.3051
region_45	rs116000952	6	32541270	t	g	0.8428	-0.0808	0.0178	5.744e-06	rs2516452	0.00263028	1	-	-
region_50	rs13204733	6	55566108	a	g	0.8577	-0.0578	0.0105	4.199e-08	rs2208603	0.0650981	10	0.8657	0.2468
region_61	rs117310502	8	117593052	a	g	0.0477	-0.078	0.02	9.364e-05	rs2450115	0.00786619	2	-	-
region_61	rs72681666	8	117641754	t	c	0.043	0.0824	0.0191	1.571e-05	rs2450115	0.00606026	1	-	-
region_61	rs1793717	8	118278575	a	c	0.6285	0.0304	0.0076	6.898e-05	rs2450115	0.00542974	6	0.6078	0.5222
region_62	rs77569096	8	128468955	a	g	0.7627	-0.0815	0.0103	2.061e-15	rs7013278	0.0357078	1	-	-
region_68	rs4994332	9	137117194	t	c	0.4232	-0.0308	0.0075	4.053e-05	rs11789898	0.0236603	5	0.3455	0.8813
region_74	rs117746067	10	101222300	a	g	0.101	0.0566	0.0122	3.639e-06	rs35564340	0.0177863	57	-	-
region_108	rs144674978	15	33149751	t	c	0.0133	0.2919	0.0331	1.114e-18	rs17816465	0.0330177	1	-	-
region_109	rs3784710	15	68072458	t	c	0.7627	0.0463	0.0088	1.316e-07	rs77148098	0.0410097	98	0.385	0.02762
region_114	rs11117455	16	86179919	t	c	0.1812	0.0431	0.0096	7.521e-06	rs847208	0.00799144	39	0.1373	0.6541
region_115	rs73975588	17	816741	a	c	0.8738	0.0891	0.011	6.62e-16	rs4968127	0.0952977	5	-	-
region_120	rs4939821	18	46371993	t	c	0.3041	-0.0962	0.0082	4.115e-32	rs2337113	0.0951585	17	0.3167	0.1703
region_121	rs72971616	19	987366	t	g	0.0627	-0.0833	0.0182	4.885e-06	rs62131228	0.0686513	2	-	-
region_126	rs12460535	19	49098750	a	g	0.3489	-0.0401	0.008	5.761e-07	rs12979278	0.0317685	29	0.5312	0.1023
region_133	rs1971480	20	48897080	t	g	0.6722	-0.0384	0.0078	8.605e-07	rs6095946	0.00214873	37	0.8439	0.09978
region_133	rs149942633	20	48983073	t	c	0.1526	0.1116	0.0199	1.934e-08	rs6012915	0.00581609	1	-	-
region_133	rs6126008	20	49075315	a	t	0.6596	-0.0443	0.0077	1.068e-08	rs6095946	0.0347066	7	0.6825	0.03909
region_134	rs34161672	20	56020599	a	g	0.321	0.0374	0.0079	2.404e-06	rs6014965	0.00584154	6	-	-
region_142	rs78106213	22	46121230	t	g	0.6926	0.0413	0.008	2.411e-07	rs9330814	0.00417853	29	0.6241	0.9207
region_5	rs2651244	1	70995562	a	g	0.3805	-0.0441	0.0075	4.312e-09	rs3124454	0.638906	28	0.1123	0.7308
region_10	rs12078075	1	205163798	a	g	0.9104	-0.0714	0.0127	1.939e-08	rs12078075	1	27	-	-
region_15	rs11692435	2	98275354	a	g	0.0925	-0.091	0.0133	7.162e-12	rs11692435	1	5	-	-
region_16	rs1446585	2	136407479	a	g	0.6292	-0.0397	0.0086	3.569e-06	rs1446585	1	83	-	-
region_21	rs1800734	3	37034946	a	g	0.2357	0.036	0.0088	4.152e-05	rs1800734	1	2	0.5375	0.8165
region_32	rs11727676	4	145659064	t	c	0.9034	-0.0927	0.0125	1.022e-13	rs11727676	1	2	-	-
region_35	rs77776598	5	1240998	t	c	0.9391	-0.1396	0.0156	4.547e-19	rs77776598	1	16	-	-
region_44	rs1419636	6	29355702	a	g	0.6776	-0.0446	0.0081	3.112e-08	rs209142	0.367894	17	0.5233	0.9559
region_45	rs3016008	6	31453184	a	g	0.2014	-0.0592	0.0094	3.25e-10	rs2516452	0.221405	51	0.2056	0.9457
region_51	rs145997965	6	106482613	t	c	0.9846	-0.1868	0.0332	1.793e-08	rs145997965	1	2	-	-
region_53	rs151127921	6	133993925	t	c	0.0193	0.1593	0.0288	3.189e-08	rs151127921	1	8	-	-
region_55	rs80077929	7	46094089	t	c	0.1101	0.0604	0.0119	3.545e-07	rs80077929	1	2	-	-
region_56	rs7806956	7	73155477	a	t	0.2821	-0.0486	0.0084	6.151e-09	rs12539962	0.878982	106	0.4027	0.3319
region_68	rs7038489	9	136682468	t	c	0.1271	-0.0756	0.0129	4.944e-09	rs7038489	1	21	-	-
region_72	rs1250569	10	81045207	t	c	0.5622	-0.0481	0.0075	1.456e-10	rs1782645	0.872752	13	0.5012	0.7089
region_80	rs117042741	11	74628743	t	c	0.0366	-0.2261	0.0197	1.434e-30	rs117042741	1	3	-	-
region_81	rs2186607	11	101656397	a	t	0.4919	-0.0425	0.0073	7.277e-09	rs2155065	0.886801	45	0.8624	0.9267
region_84	rs3217810	12	4388271	t	c	0.127	0.1232	0.0116	1.96e-26	rs3217810	1	1	0.0145	0.1088
region_95	rs7312437	12	117735438	t	c	0.1277	0.0519	0.0111	2.628e-06	rs73208120	0.616447	25	0.0023	0.305
region_99	rs78341008	13	73791554	t	c	0.9284	-0.1075	0.0143	6.67e-14	rs78341008	1	23	-	-
region_101	rs4773184	13	111080231	t	c	0.646	0.0578	0.0077	4.968e-14	rs4600332	0.952884	11	0.7943	0.319
region_104	rs1951864	14	54369299	a	g	0.3702	0.036	0.0076	1.979e-06	rs1951864	1	10	0.3084	0.596
region_104	rs1957628	14	54580272	t	c	0.3209	0.0483	0.0079	8.348e-10	rs4901473	0.440079	76	0.4526	0.3168
region_107	rs80158569	14	99782937	a	g	0.0765	0.086	0.0144	2.215e-09	rs80158569	1	2	0.0072	0.9211
region_108	rs56338436	15	32977750	t	c	0.6712	0.0597	0.0077	1.294e-14	rs1919364	0.240949	16	0.9839	0.1888
region_111	rs7179095	15	91186461	a	g	0.1707	0.0625	0.0098	2.096e-10	rs71407320	0.475122	16	0.3165	0.7468
region_119	rs1612128	18	3616083	a	g	0.5697	-0.0408	0.0075	5.135e-08	rs1791373	0.979963	9	0.7809	0.1184
region_127	rs11670192	19	59017640	a	g	0.1877	0.06	0.0094	1.798e-10	rs11670192	1	33	0.0562	0.05952
region_128	rs235702	20	6749671	a	c	0.4269	-0.0528	0.0076	2.794e-12	rs28488	0.613815	6	0.2685	0.07289
region_131	rs2179593	20	42660286	a	c	0.7279	0.0579	0.0083	2.572e-12	rs6017248	0.893985	23	0.7667	0.3412
region_133	rs6091213	20	49384745	t	c	0.7334	-0.0581	0.0084	6.314e-12	rs6091189	0.183207	65	0.8764	0.8908
region_142	rs6007600	22	45737481	t	c	0.6663	-0.0488	0.0078	4.314e-10	rs9614460	0.995648	66	0.5263	0.3064
region_1	rs2445131	1	22239774	t	c	0.3893	-0.0364	0.0077	2.217e-06	rs34963268	0.00184941	40
region_1	rs79052526	1	22572707	a	g	0.0202	0.1398	0.0269	2.079e-07	rs2807367	0.00961783	3
region_1	rs6670566	1	22702434	t	c	0.389	0.0376	0.0075	6.322e-07	rs34963268	0.137768	23
region_2	rs61776719	1	38461319	a	c	0.542	-0.0582	0.0076	2.495e-14	rs61776719	1	25
region_3	rs12143541	1	55247852	a	g	0.85	-0.0825	0.0102	7.985e-16	rs12143541	1	5
region_7	rs4916282	1	172854266	t	c	0.5268	0.0406	0.0074	4.557e-08	rs5028523	0.945183	53
region_8	rs8179460	1	183056222	t	c	0.5913	0.0771	0.0074	3.515e-25	rs8179460	1	49
region_9	rs72744814	1	201884683	c	g	0.9176	0.0657	0.0135	1.095e-06	rs12137232	0.107136	34
region_11	rs12140529	1	222098753	t	c	0.2062	0.0837	0.009	1.014e-20	rs6691170	0.222583	40
region_12	rs2078095	1	240408346	a	g	0.7209	-0.0424	0.0081	1.836e-07	rs2078095	1	10
region_17	rs448513	2	159964552	t	c	0.6623	-0.0424	0.0078	6.251e-08	rs448513	1	10
region_19	rs7566892	2	199635671	c	g	0.6377	-0.0549	0.0079	3.384e-12	rs6434979	0.214067	21
region_19	rs12998141	2	199869741	t	c	0.3261	0.0627	0.0078	1.407e-15	rs4675253	0.986022	144
region_20	rs3731861	2	219191256	t	c	0.632	0.0642	0.0077	5.282e-17	rs3731861	1	103
region_22	rs35470271	3	40915239	a	g	0.8402	-0.0936	0.0102	4.087e-20	rs35470271	1	6
region_22	rs2686461	3	41197284	a	g	0.9824	-0.1368	0.0286	1.775e-06	rs35470271	0.00174872	18
region_23	rs2001732	3	52880740	t	c	0.1342	-0.0759	0.0107	1.467e-12	rs2001732	1	118
region_24	rs704417	3	64252424	t	c	0.5084	0.0403	0.0076	1.316e-07	rs704417	1	1
region_25	rs6781752	3	66365163	a	g	0.1988	0.051	0.0092	2.97e-08	rs67550176	0.835219	93
region_26	rs77351452	3	112831079	t	c	0.9146	0.0748	0.0131	1.239e-08	rs13086367	0.0734442	15
region_26	rs79231157	3	112930905	t	g	0.5824	0.0509	0.0077	4.329e-11	rs12635946	0.634925	7
region_26	rs72942485	3	112999560	a	g	0.0204	-0.1785	0.0276	9.541e-11	rs72942485	1	8
region_27	rs4552342	3	133702119	t	c	0.4455	-0.0461	0.0075	8.092e-10	rs10049390	0.47854	18
region_27	rs113569514	3	133748789	t	c	0.8516	0.0666	0.0107	5.355e-10	rs113569514	1	4
region_28	rs35446936	3	169486508	a	g	0.2502	-0.0534	0.0086	6.227e-10	rs10936599	0.994596	33
region_29	rs280097	4	94937860	t	c	0.6113	-0.052	0.0075	4.926e-12	rs280097	1	45
region_30	rs902443	4	105888417	a	t	0.5327	0.0442	0.0074	2.445e-09	rs2007403	3.41428e-06	5
region_30	rs1391441	4	106128760	a	g	0.6687	0.0592	0.0078	3.971e-14	rs2007403	0.788774	17
region_31	rs3924508	4	115518878	t	c	0.4323	0.071	0.0142	5.945e-07	rs2388976	0.928782	207
region_34	rs1426947	4	175420523	t	c	0.4209	0.0367	0.0075	9.283e-07	rs1426947	1	13
region_35	rs2735940	5	1296486	a	g	0.503	-0.0862	0.0074	3.993e-31	rs2735940	1	2
region_36	rs1445010	5	40268376	t	c	0.7149	-0.0939	0.008	1.902e-31	rs1445012	1	75
region_37	rs6887055	5	82885783	a	g	0.7961	0.0487	0.0092	1.045e-07	rs3930345	1	54
region_39	rs4976270	5	134467220	t	c	0.4539	-0.0589	0.0074	2.018e-15	rs647161	0.210575	3
region_40	rs2302275	5	149546828	c	g	0.5313	-0.0479	0.0075	2.14e-10	rs2302274	0.995981	18
region_42	rs41302867	6	7240876	a	g	0.1232	-0.0698	0.0116	1.676e-09	rs9379084	0.598247	16
region_43	rs1570987	6	12038976	a	c	0.5375	-0.0415	0.0074	2.408e-08	rs2070699	0.00863356	22
region_43	rs2070699	6	12292772	t	g	0.4717	0.0541	0.0074	3.749e-13	rs2070699	1	2
region_45	rs1265094	6	31106893	a	g	0.4772	-0.0458	0.0074	6.034e-10	rs2517448	0.496651	85
region_45	rs3873388	6	31275827	a	g	0.6786	0.0574	0.0082	2.831e-12	rs2516452	0.251987	15
region_45	rs9271701	6	32593199	t	c	0.2112	-0.085	0.0096	1.023e-18	rs9271363	0.881107	6
region_45	rs9274211	6	32630868	t	c	0.3101	-0.075	0.0172	1.347e-05	rs9271363	0.0281234	1
region_46	rs148558396	6	35538006	c	g	0.8876	0.0881	0.0117	6.535e-14	rs16878812	0.988707	6
region_47	rs9470361	6	36623379	a	g	0.2464	0.0653	0.0085	1.346e-14	rs9470361	1	15
region_48	rs6933790	6	41672769	t	c	0.8233	0.0798	0.01	1.81e-15	rs4711689	0.00437648	1
region_49	rs57939401	6	45572071	a	g	0.1038	0.0702	0.0121	5.945e-09	rs57939401	1	28
region_50	rs62404966	6	55712124	t	c	0.2334	-0.0656	0.0086	2.864e-14	rs62404966	1	9
region_52	rs6911915	6	117809031	t	c	0.5655	-0.044	0.0074	2.714e-09	rs6911915	1	14
region_54	rs1182197	7	2863289	a	c	0.6313	0.0379	0.0076	6.657e-07	rs1182197	1	41
region_55	rs72597447	7	45116136	t	c	0.8365	0.0577	0.0101	1.144e-08	rs7810512	0.453198	88
region_55	rs10951878	7	46926695	t	c	0.5078	-0.046	0.0073	3.289e-10	rs4236382	0.841377	4
region_55	rs11770955	7	47510577	c	g	0.6797	0.0609	0.0078	8.661e-15	rs6948177	1	7
region_57	rs2527927	7	99477426	a	g	0.4495	-0.0419	0.0073	1.217e-08	rs2527927	1	113
region_58	rs17686932	7	130600748	a	g	0.9432	0.1126	0.0167	1.591e-11	rs17686932	1	12
region_61	rs16892766	8	117630683	a	c	0.9124	-0.201	0.0128	6.103e-56	rs16892766	1	3
region_61	rs75128197	8	117734589	a	c	0.0462	0.1989	0.0175	8.573e-30	rs117079142	1	5
region_61	rs4129064	8	117735666	t	g	0.877	0.0562	0.0115	9.483e-07	rs2450115	0.19889	1
region_61	rs3088140	8	117786603	t	c	0.8757	0.0499	0.0114	1.318e-05	rs2450115	0.193918	51
region_61	rs1550856	8	117805397	a	g	0.1397	0.1056	0.0116	1.252e-19	rs16892766	0.310502	1
region_62	rs10808555	8	128409511	a	g	0.6566	-0.1298	0.0077	6.682e-64	rs7013278	0.672837	4
region_62	rs6983267	8	128413305	t	g	0.4761	-0.151	0.0074	1.46e-93	rs6983267	1	1
region_62	rs7813874	8	128567869	a	g	0.5221	-0.0351	0.0082	1.96e-05	rs4733767	0.155418	13
region_63	rs1537372	9	22103183	t	g	0.4341	-0.0632	0.0075	2.747e-17	rs7859362	0.756092	28
region_65	rs34405347	9	101679752	t	g	0.8997	0.0664	0.0126	1.48e-07	rs34405347	1	11
region_66	rs10978941	9	110373819	t	c	0.2012	-0.0575	0.0092	3.792e-10	rs10978941	1	12
region_67	rs1409684	9	113665254	t	c	0.2113	0.0529	0.009	4.057e-09	rs10817106	0.993597	56
region_68	rs11789898	9	136925663	t	g	0.1797	0.0498	0.0098	3.413e-07	rs11789898	1	56
region_69	rs11255841	10	8739580	a	t	0.2986	-0.0987	0.008	8.438e-35	rs11255841	1	6
region_70	rs2250755	10	29289130	a	g	0.4846	0.0383	0.0074	2.182e-07	rs1773860	1	8
region_71	rs10821905	10	52646093	a	g	0.1754	-0.067	0.0096	3.581e-12	rs10821905	1	4
region_72	rs704017	10	80819132	a	g	0.4149	-0.0866	0.0076	5.289e-30	rs704017	1	1
region_73	rs72818790	10	91571772	a	t	0.7692	-0.0431	0.0087	7.585e-07	rs7071258	0.900417	42
region_74	rs2193352	10	101346609	a	g	0.8112	-0.0949	0.0093	2.74e-24	rs35564340	1	9
region_76	rs12246635	10	114288619	t	c	0.8958	-0.1003	0.0123	3.885e-16	rs12241008	0.978415	24
region_76	rs2296782	10	114723857	a	g	0.7433	-0.0555	0.0086	1.255e-10	rs11196172	0.382692	4
region_77	rs10160763	11	10238173	t	g	0.5954	-0.0415	0.0075	2.61e-08	rs4444073	0.73636	244
region_78	rs174583	11	61609750	t	c	0.347	-0.054	0.0078	4.115e-12	rs174537	0.915605	35
region_79	rs2509124	11	69926264	a	g	0.5971	-0.0478	0.0075	1.524e-10	rs10751097	0.979878	22
region_80	rs57796856	11	74338355	a	t	0.4898	-0.0787	0.0073	6.561e-27	rs11236187	0.956593	32
region_82	rs7130173	11	111154072	a	c	0.2975	0.1267	0.0081	1.639e-55	rs3087967	0.979895	11
region_84	rs12818766	12	4376091	a	g	0.183	0.0768	0.01	1.268e-14	rs10774214	0.35928	2
region_84	rs3217874	12	4400808	t	c	0.4372	0.0687	0.0075	3.292e-20	rs3217874	1	2
region_85	rs10849433	12	6406904	t	c	0.724	-0.0654	0.0084	6.535e-15	rs10849434	1	6
region_85	rs1003563	12	6424577	a	g	0.3713	-0.0504	0.0078	9.575e-11	rs10849432	0.052061	5
region_87	rs2056194	12	43136759	c	g	0.4962	-0.0456	0.0073	4.954e-10	rs2730985	0.957028	10
region_88	rs11169572	12	51216890	t	c	0.6024	-0.086	0.0075	2.724e-30	rs11169572	1	24
region_89	rs7398375	12	57540848	c	g	0.7235	0.0639	0.0088	3.148e-13	rs7398375	1	1
region_91	rs11178634	12	71518329	t	g	0.4095	-0.0456	0.0075	1.23e-09	rs11178634	1	132
region_92	rs10859923	12	96069858	t	c	0.5962	-0.0509	0.0076	1.955e-11	rs11108175	0.462153	20
region_93	rs653178	12	112007756	t	c	0.5288	0.0757	0.0074	2.291e-24	rs653178	1	7
region_94	rs11067228	12	115094260	a	g	0.5501	-0.0442	0.0075	3.307e-09	rs9634162	0.774949	6
region_94	rs7300312	12	115890922	t	c	0.4281	-0.0656	0.0074	1.252e-18	rs7300312	1	16
region_97	rs10161980	13	34093518	c	g	0.6258	0.0527	0.0077	6.579e-12	rs10161980	1	38
region_98	rs12427846	13	37491650	t	c	0.7579	-0.0791	0.0088	3.061e-19	rs12427846	1	32
region_99	rs45597035	13	73649152	a	g	0.6495	0.0614	0.0077	2.015e-15	rs45597035	1	5
region_99	rs1924816	13	73997961	a	g	0.7677	0.059	0.0089	2.658e-11	rs1886450	0.354709	15
region_100	rs1411715	13	78599755	t	g	0.1268	-0.057	0.011	2.383e-07	rs9318511	1	177
region_102	rs28611105	14	51359658	t	g	0.7921	-0.056	0.0093	1.771e-09	rs28611105	1	31
region_103	rs1151580	14	52480242	t	c	0.4645	-0.0398	0.0074	7.091e-08	rs1497077	0.634348	17
region_104	rs35107139	14	54419106	a	c	0.5728	-0.0898	0.0077	1.506e-31	rs35107139	1	1
region_105	rs8020436	14	59208437	a	g	0.3979	0.0616	0.0075	1.654e-16	rs8020436	1	1
region_108	rs28630996	15	32993860	a	t	0.882	-0.1314	0.0118	1.213e-28	rs1554865	0.0526128	5
region_108	rs79207432	15	33011697	c	g	0.219	0.1447	0.009	6.308e-58	rs1554865	0.652303	3
region_108	rs17816465	15	33156386	a	g	0.2009	0.0782	0.0091	1.018e-17	rs17816465	1	1
region_109	rs11857194	15	66989515	t	c	0.2429	-0.0559	0.0085	5.979e-11	rs3809570	0.968259	38
region_109	rs56324967	15	67402824	t	c	0.3415	-0.0553	0.008	4.621e-12	rs56324967	1	7
region_110	rs2034879	15	72429989	a	g	0.7365	-0.0478	0.0084	1.504e-08	rs8031386	0.936582	256
region_111	rs12913420	15	90797010	c	g	0.2752	0.0474	0.0084	1.58e-08	rs71407320	0.00812247	66
region_112	rs9924886	16	68743939	a	c	0.7369	0.0559	0.0083	2.196e-11	rs9924886	1	132
region_113	rs12930889	16	80038942	t	c	0.5667	-0.0599	0.0074	8.6e-16	rs3936188	0.988032	44
region_114	rs12447408	16	86252544	a	g	0.2674	0.0579	0.0086	1.812e-11	rs847208	0.140651	2
region_114	rs7206216	16	86338288	a	t	0.5072	0.0467	0.0074	2.428e-10	rs7206216	1	9
region_114	rs7199483	16	86697008	t	c	0.2018	0.0616	0.0092	2.147e-11	rs62042090	0.892695	21
region_115	rs4968127	17	809643	a	g	0.6274	-0.0589	0.0076	1.316e-14	rs4968127	1	16
region_116	rs1078643	17	10707241	a	g	0.7627	0.0763	0.0092	9.322e-17	rs1078643	1	1
region_117	rs983318	17	70413253	a	g	0.247	0.0578	0.0085	1.058e-11	rs983318	1	9
region_118	rs35204860	17	81053330	t	c	0.3004	-0.0775	0.0088	1.156e-18	rs35204860	1	19
region_120	rs7226855	18	46454048	a	g	0.5369	0.1681	0.0074	2.55e-114	rs2337113	0.987979	1
region_122	rs10409772	19	5840926	a	c	0.0926	0.0771	0.0138	2.11e-08	rs10409772	1	8
region_123	rs34797592	19	16417198	t	c	0.1135	0.09	0.0117	1.191e-14	rs34797592	1	20
region_124	rs28840750	19	33519927	t	g	0.944	0.1912	0.0172	8.904e-29	rs28840750	1	6
region_125	rs1963413	19	41871573	a	g	0.6143	0.0528	0.0076	3.517e-12	rs1800469	0.682382	29
region_128	rs1411300	20	6371974	a	g	0.684	-0.0985	0.0078	4.281e-36	rs966816	0.97301	42
region_128	rs994308	20	6603622	t	c	0.4137	-0.0766	0.0075	1.23e-24	rs994308	1	18
region_128	rs990999	20	6692529	a	g	0.375	0.0736	0.0076	2.544e-22	rs4813802	0.733286	3
region_129	rs6077250	20	7752335	t	c	0.2454	0.0742	0.0085	3.699e-18	rs2423279	0.920362	43
region_130	rs6059684	20	32730303	t	c	0.4124	0.0409	0.0076	7.505e-08	rs6059938	0.28456	132
region_132	rs6066825	20	47340117	a	g	0.6494	0.0756	0.0077	1.421e-22	rs6066825	1	1
region_133	rs6020486	20	49026111	a	g	0.6436	-0.0695	0.0077	1.502e-19	rs6012915	0.146982	68
region_133	rs13042147	20	49054188	c	g	0.5957	0.0652	0.0075	3.416e-18	rs6095946	0.835413	31
region_134	rs4811832	20	55835111	c	g	0.4593	-0.0467	0.0074	3.629e-10	rs6014965	0.992075	15
region_136	rs1741640	20	60932414	t	c	0.2227	-0.128	0.009	7.713e-46	rs1741640	1	1
region_137	rs2738783	20	62308612	t	g	0.2081	0.0625	0.0093	1.705e-11	rs2738783	1	37
region_138	rs2839223	21	47777063	a	g	0.8695	-0.0661	0.011	1.625e-09	rs9983528	1	68
region_139	rs12484832	22	29438327	a	t	0.5149	0.0413	0.0073	1.844e-08	rs4616575	0.956709	58
region_140	rs130651	22	39644273	a	g	0.6682	-0.0455	0.008	1.084e-08	rs130651	1	8
region_141	rs5751474	22	43689542	a	g	0.7894	0.0519	0.009	8.969e-09	rs5751474	1	10
region_142	rs9330814	22	46364191	t	c	0.3329	0.0445	0.0093	1.56e-06	rs9330814	1	24
aThe SNPs in black refer to the lead variants of independent signals specifically identified in European-ancestry population, and the SNPs highlighted by bold refer to independent signals not previously reported in European population.
bFrequency of the effective allele in European-ancestry population.
cP value, effect size (beta) and standard error (SE) derived from the meta-analysis of GWAS data from European-ancestry population.
dCorrelation between the lead variant of each independent risk signal and GWAS-identified risk SNP at the same fine-mapping region, based on the European reference panel from the 1000 Genome Project using the plink tool. The squared correlation (r2) was used to measure linkage disequilibrium between two variants.
eFrequncey of the effective allele and GWAS associaiton P value of European-specific lead variants in East Asian-ancestry population. "-": European-specific lead variant did not exhibit in GWAS data from East Asian-ancestry population.

## Sheet: Supplementary Data 5
Table S5. CRC independent risk signals identified through stepwise conditional analysis in East Asian-ancestry population.
Fine_mapping region	Lead variant of independent risk signala	Chr (hg19)	Position	Effective allele	Reference allele	Frequency of the effective alleleb	Beta	SE	GWAS_P_valuec	GWAS-identified risk SNP	r2ASNd	Number of CCVs	Eur_AFe	GWAS_P_value_in_Eure
region_106	rs68097734	14	92717447	t	c	0.4955	0.0585	0.0131	7.706e-06	rs61975764	0.000553899	34	0.8032	0.6448
region_4	rs7542665	1	62673037	t	c	0.7368	-0.0732	0.0147	5.886e-07	rs7542665	1	11	0.3327	0.7303
region_13	rs201395236	1	245181421	t	c	0.9862	0.5281	0.0959	3.685e-08	rs201395236	1	6	-	-
region_14	rs77272589	2	48681997	c	g	0.1239	-0.1171	0.0209	2.256e-08	rs7606562	0.582111	32	0.0581	0.1943
region_61	rs6469654	8	117632965	c	g	0.499	0.1115	0.0131	1.528e-17	rs2450115	0.809796	17	0.7612	7.18e-06
region_86	rs77969132	12	31594813	t	c	0.0152	0.307	0.0664	3.749e-06	rs77969132	1	2	-	-
region_135	rs8121252	20	57476809	t	c	0.3228	-0.071	0.0139	3.394e-07	rs13831	0.984359	45	0.337	0.8058
region_1	rs34963268	1	22710877	c	g	0.2066	-0.0856	0.0162	1.306e-07	rs34963268	1	74
region_6	rs2938616	1	110364275	t	g	0.8268	-0.1029	0.0195	1.344e-07	rs6660031	0.983752	30
region_11	rs2039806	1	222145386	a	g	0.3139	-0.0804	0.0152	1.208e-07	rs6691170	0.0021747	34
region_27	rs61510274	3	133749515	c	g	0.4134	-0.1043	0.0137	2.377e-14	rs113569514	0.938958	16
region_38	rs12653198	5	125985976	a	t	0.2247	0.0852	0.0158	7.468e-08	rs12659017	0.971655	17
region_39	rs7722513	5	134464066	c	g	0.2456	0.1383	0.0152	9.758e-20	rs647161	0.167705	9
region_44	rs2394178	6	29804845	a	g	0.3713	0.1035	0.018	8.541e-09	rs1476570	0.915116	121
region_45	rs3830041	6	32191339	t	c	0.143	0.1548	0.0252	8.232e-10	rs3830041	1	2
region_47	rs80251098	6	36558298	a	g	0.9568	-0.1856	0.0368	4.655e-07	rs9470361	0.196324	21
region_59	rs60911071	8	23664632	c	g	0.3672	-0.0709	0.0133	1.043e-07	rs60911071	1	79
region_62	rs12682374	8	128410948	c	g	0.3941	0.152	0.0131	4.878e-31	rs6983267	0.966891	4
region_69	rs12358150	10	8735744	t	c	0.3575	-0.1504	0.0137	5.117e-28	rs11255841	0.982861	13
region_72	rs704017	10	80819132	a	g	0.6636	-0.0852	0.0137	5.291e-10	rs704017	1	1
region_74	rs1548962	10	101289735	c	g	0.5644	0.0821	0.013	3.209e-10	rs6584283	1	55
region_76	rs4554811	10	114278734	a	g	0.7268	-0.1083	0.0145	9.202e-14	rs12241008	0.985877	47
region_76	rs61875109	10	114729563	a	c	0.7173	0.1161	0.0151	1.57e-14	rs11196172	0.903521	16
region_78	rs174601	11	61623140	t	c	0.3901	-0.0986	0.0137	6.731e-13	rs174537	0.924751	57
region_80	rs58659624	11	74367487	c	g	0.5939	-0.0663	0.0133	5.919e-07	rs11236187	1	89
region_82	rs10891246	11	111170540	a	g	0.3831	0.0672	0.0134	4.923e-07	rs3087967	0.975232	44
region_83	rs11217091	11	118793613	t	c	0.8901	-0.1124	0.0207	5.885e-08	rs497916	0.340687	16
region_84	rs12818766	12	4376091	a	g	0.2986	0.1461	0.0162	2.44e-19	rs10774214	0.735157	3
region_87	rs2730985	12	43130624	a	g	0.3709	-0.0808	0.0133	1.292e-09	rs2730985	1	38
region_89	rs7398375	12	57540848	c	g	0.4313	0.0803	0.0152	1.36e-07	rs7398375	1	24
region_92	rs11108175	12	96050887	a	g	0.8019	0.0831	0.0162	3.091e-07	rs11108175	1	31
region_93	rs79105258	12	111718231	a	c	0.2303	-0.089	0.0163	5.142e-08	rs653178	0.000334754	4
region_99	rs1886450	13	73986628	a	g	0.4019	-0.0917	0.0131	2.411e-12	rs1886450	1	16
region_108	rs28630996	15	32993860	a	t	0.5065	-0.0714	0.0131	4.863e-08	rs1554865	0.0988521	8
region_113	rs4341754	16	80039621	c	g	0.4302	-0.0918	0.0133	5.397e-12	rs3936188	0.995946	50
region_114	rs847208	16	86254051	a	c	0.6729	0.0788	0.0147	8.415e-08	rs847208	1	10
region_115	rs587001	17	811982	t	g	0.7233	-0.0858	0.0148	6.693e-09	rs4968127	0.400828	39
region_116	rs1078643	17	10707241	a	g	0.7709	0.1212	0.0165	2.024e-13	rs1078643	1	3
region_118	rs7502442	17	81051007	t	g	0.458	0.0744	0.0135	3.594e-08	rs35204860	0.948573	23
region_120	rs4939567	18	46451873	a	g	0.6131	-0.196	0.0136	3.413e-47	rs2337113	0.995978	3
region_124	rs73039426	19	33520961	t	c	0.1033	-0.1947	0.0258	4.305e-14	rs28840750	1	9
region_128	rs6085662	20	6698372	c	g	0.2062	0.0958	0.0159	1.578e-09	rs4813802	0.966664	13
region_129	rs6140444	20	7830979	t	c	0.3032	0.0984	0.0141	2.823e-12	rs2423279	1	186
region_132	rs6066825	20	47340117	a	g	0.7067	0.0986	0.0144	7.697e-12	rs6066825	1	1
region_136	rs2427308	20	60969451	t	c	0.0885	-0.1841	0.0239	1.436e-14	rs1741640	0.831626	63
aThe SNPs in black refer to the lead variants of independent signals specifically identified in East Asian-ancestry population, and the SNPs highlighted by bold refer to newly identified independent signals in East Asian-ancestry population.
bFrequency of the effective allele in East Asian population.
cP value, effect size (beta) and standard error (SE) derived from the meta-analysis of GWAS data from East Asian-ancestry population.
dCorrelation between an SNP and the GWAS reported SNP at a fine-mapping region, based on the East Asian reference panel from the 1000 Genome Project using the plink tool. The squared correlation (r2) was used to measure linkage disequilibrium between two variants.
eFrequncey of the effective allele and GWAS associaiton P value of East Asian-specific lead variants in European-ancestry population. "-": East Asian-specific lead variant that did not exhibit in GWAS data from European-ancestry population.

## Sheet: Supplementary Data 6
Table S6. List of 5,741 CCVs identified in this study for CRC independent risk signals.
Fine_mapping region	Lead variant of independent risk signal	CCV	Chr (hg19)	Position	accessible_chromatin	actively_transcribed_genes	distal_gene_regulatory_elements	active_promoters	heterochromatin repressed_gene_regulatory_elements	repressed_gene_regulatory_elements	Binding sites of transcription factors
region_1	rs6426749	rs6426749	1	22711473	0	0	0	0	0	1	0		Note
region_1	rs6426749	rs6684375	1	22706434	0	0	0	0	0	1	0		"1"- the overlap between the CCV and the epigenetic signal of each genomic feature
region_1	rs6426749	rs12751610	1	22701761	0	0	0	0	0	1	0		"0" - no overlap between the CCV and the epigenetic signal of each genomic feature
region_1	rs6426749	rs34920465	1	22700351	0	0	0	1	1	1	0
region_1	rs6426749	rs11802513	1	22701146	1	0	0	0	0	1	0
region_1	rs6426749	rs34963268	1	22710877	1	0	0	0	0	1	1
region_1	rs6426749	rs11799474	1	22704191	0	0	0	0	0	1	0
region_1	rs6426749	rs6679981	1	22697860	0	0	0	0	0	1	0
region_1	rs6426749	rs34568051	1	22701725	0	0	0	0	0	1	0
region_1	rs6426749	rs12563939	1	22702077	0	0	1	0	0	1	0
region_1	rs6426749	rs7524102	1	22698447	0	0	0	1	0	1	0
region_1	rs6426749	rs34553872	1	22702187	0	0	0	0	0	1	0
region_1	rs6426749	rs10493013	1	22703035	0	0	1	0	0	1	0
region_1	rs6426749	rs12568930	1	22702231	0	0	0	0	0	1	0
region_1	rs6426749	rs12728589	1	22692315	0	0	0	0	0	1	0
region_1	rs6426749	rs34414754	1	22697212	0	0	0	1	0	1	0
region_1	rs6426749	rs11810751	1	22691597	0	0	0	0	0	1	1
region_1	rs6426749	rs7537281	1	22692078	1	0	0	0	0	1	0
region_1	rs12137525	rs10159108	1	22583066	0	0	1	0	0	0	0
region_1	rs12137525	rs60293366	1	22586202	1	0	1	1	0	0	0
region_1	rs12137525	rs12137525	1	22584118	0	0	1	1	0	1	1
region_1	rs112191583	rs112191583	1	22554378	0	0	0	0	0	1	0
region_1	rs3845519	rs3845519	1	22585236	0	0	1	1	0	0	0
region_1	rs3845519	rs2807367	1	22503282	0	0	1	0	0	1	1
region_1	rs3845519	rs2807330	1	22565074	1	0	1	0	0	1	1
region_1	rs3845519	rs2807326	1	22563493	0	0	1	0	0	1	0
region_1	rs3845519	rs2223483	1	22563981	0	0	1	0	0	0	0
region_1	rs3845519	rs2807328	1	22564305	0	0	1	0	0	0	1
region_1	rs3845519	rs2807323	1	22559930	0	0	1	0	0	1	1
region_1	rs3845519	rs2744740	1	22563105	0	0	1	0	0	1	0
region_1	rs3845519	rs2807327	1	22564190	0	0	1	0	0	0	1
region_1	rs3845519	rs2807325	1	22563153	0	0	1	0	0	1	0
region_1	rs11579545	rs11579545	1	22249333	1	1	1	0	0	0	1
region_1	rs11579545	rs12129809	1	22258599	0	1	1	0	0	0	0
region_1	rs11579545	rs12131384	1	22247498	0	0	1	0	0	0	0
region_1	rs11579545	rs6658920	1	22257739	1	1	1	0	0	0	1
region_1	rs11579545	rs6699127	1	22292266	0	0	1	0	0	0	0
region_1	rs11579545	rs6672273	1	22261339	0	1	1	1	0	0	0
region_1	rs11579545	rs10917076	1	22283735	1	0	1	1	0	0	1
region_10	rs12078075	rs1172134	1	205248032	0	0	1	0	0	0	0
region_10	rs12078075	rs17728	1	205241659	0	0	1	0	0	0	0
region_10	rs12078075	rs2369633	1	205181062	1	0	1	1	0	0	1
region_10	rs12078075	rs3851294	1	205130413	0	0	0	0	0	0	0
region_10	rs12078075	rs896319	1	205205651	0	0	1	0	0	1	0
region_10	rs12078075	rs9659978	1	205240913	0	0	1	0	0	0	1
region_10	rs12078075	rs9661015	1	205249690	0	0	1	0	0	0	0
region_10	rs12078075	rs2864844	1	205269501	0	0	1	0	0	0	0
region_10	rs12078075	rs55962699	1	205320428	0	0	1	0	0	0	0
region_10	rs12078075	rs1177720	1	205234428	0	0	1	0	0	0	0
region_10	rs12078075	rs1768585	1	205239121	0	0	1	1	0	0	0
region_10	rs12078075	rs1172132	1	205242901	1	0	1	0	0	0	1
region_10	rs12078075	rs12067235	1	205281255	0	1	1	0	0	0	0
region_10	rs12078075	rs56669273	1	205281601	0	1	1	0	0	0	0
region_10	rs12078075	rs17345997	1	205279612	0	1	1	0	0	0	0
region_10	rs12078075	rs4951163	1	205023764	0	0	0	0	0	1	0
region_10	rs12078075	rs1668874	1	205235781	0	0	1	0	0	0	0
region_10	rs12078075	rs896322	1	205209745	0	0	0	0	0	1	0
region_10	rs12078075	rs10900458	1	205147584	0	1	1	0	0	0	0
region_10	rs12078075	rs12023022	1	205143370	0	0	1	0	0	0	1
region_10	rs12078075	rs3851286	1	205153517	0	0	1	0	0	0	0
region_10	rs12078075	rs10793727	1	205199200	0	0	1	0	0	1	0
region_10	rs12078075	rs2369634	1	205157903	0	1	0	0	0	0	1
region_10	rs12078075	rs4951159	1	205012106	0	0	0	1	0	1	1
region_10	rs12078075	rs6684220	1	205132378	0	0	0	0	0	0	0
region_10	rs12078075	rs1172128	1	205245233	0	0	1	0	0	0	0
region_10	rs12078075	rs12078075	1	205163798	0	1	0	0	0	0	0
region_100	rs9318511	rs9318511	13	78601413	0	0	0	0	0	0	0
region_100	rs9318511	rs1411715	13	78599755	0	0	0	0	0	0	0
region_100	rs9318511	rs944382	13	78595990	0	0	1	0	0	0	0
region_100	rs9318511	rs1330892	13	78608611	0	0	0	0	0	0	0
region_100	rs9318511	rs4885512	13	78607472	0	0	0	0	0	0	0
region_100	rs9318511	rs4332645	13	78594589	0	0	0	0	0	0	0
region_100	rs9318511	rs1330895	13	78603838	0	0	1	0	0	0	0
region_100	rs9318511	rs944380	13	78605287	0	0	1	0	0	0	0
region_100	rs9318511	rs1360369	13	78606633	0	0	0	0	0	0	0
region_100	rs9318511	rs1360368	13	78606850	0	0	0	0	0	0	0
region_100	rs9318511	rs1330894	13	78603912	0	0	1	0	0	0	0
region_100	rs9318511	rs1330891	13	78608867	0	0	0	0	0	0	0
region_100	rs9318511	rs9544673	13	78593728	0	0	0	0	0	0	0
region_100	rs9318511	rs7322247	13	78608299	0	0	0	0	0	0	0
region_100	rs9318511	rs7993770	13	78594904	0	0	1	0	0	0	0
region_100	rs9318511	rs4378511	13	78600836	0	0	0	0	0	0	0
region_100	rs9318511	rs1888355	13	78601959	0	0	0	0	0	0	0
region_100	rs9318511	rs1888354	13	78606250	0	0	0	0	0	0	0
region_100	rs9318511	rs944381	13	78605192	0	0	1	0	0	0	0
region_100	rs9318511	rs9530716	13	78609306	0	0	0	0	0	0	0
region_100	rs9318511	rs1330899	13	78612348	0	0	0	0	0	0	0
region_100	rs9318511	rs1330887	13	78609804	0	0	0	0	0	0	0
region_100	rs9318511	rs1815430	13	78614626	0	0	0	0	0	0	0
region_100	rs9318511	rs7321601	13	78607833	0	0	0	0	0	0	0
region_100	rs9318511	rs1330897	13	78611929	0	0	0	0	0	0	0
region_100	rs9318511	rs1330888	13	78609792	0	0	0	0	0	0	0
region_100	rs9318511	rs7323740	13	78608238	0	0	0	0	0	0	0
region_100	rs9318511	rs1330900	13	78613229	0	0	0	0	0	0	0
region_100	rs9318511	rs4595686	13	78610376	0	0	0	0	0	0	0
region_100	rs9318511	rs9530711	13	78584056	0	0	0	0	0	0	0
region_100	rs9318511	rs7991825	13	78609067	0	0	0	0	0	0	0
region_100	rs9318511	rs944379	13	78605431	0	0	1	0	0	0	0
region_100	rs9318511	rs1952770	13	78614316	0	0	0	0	0	0	0
region_100	rs9318511	rs944384	13	78614824	0	0	0	0	0	0	0
region_100	rs9318511	rs944378	13	78605893	0	0	0	0	0	0	0
region_100	rs9318511	rs6563029	13	78616101	0	0	0	0	0	0	0
region_100	rs9318511	rs1819436	13	78580283	0	0	0	0	0	0	0
region_100	rs9318511	rs1330898	13	78612205	0	0	0	0	0	0	0
region_100	rs9318511	rs2775123	13	78619916	0	0	0	0	0	0	0
region_100	rs9318511	rs6563031	13	78616149	0	0	0	0	0	0	0
region_100	rs9318511	rs1330903	13	78617130	0	0	1	0	0	0	0
region_100	rs9318511	rs2585530	13	78620102	0	0	0	0	0	0	0
region_100	rs9318511	rs2481742	13	78618912	0	0	0	0	0	0	0
region_100	rs9318511	rs2585529	13	78620187	0	0	0	0	0	0	0
region_100	rs9318511	rs1411717	13	78628471	0	0	0	0	0	0	0
region_100	rs9318511	rs2775125	13	78621404	0	0	0	0	0	0	0
region_100	rs9318511	rs2585525	13	78625253	0	0	0	0	0	0	0
region_100	rs9318511	rs2775124	13	78620826	0	0	0	0	0	0	0
region_100	rs9318511	rs2585527	13	78620815	0	0	0	0	0	0	0
region_100	rs9318511	rs1330889	13	78609615	0	0	0	0	0	0	0
region_100	rs9318511	rs4884084	13	78620257	0	0	0	0	0	0	0
region_100	rs9318511	rs1330890	13	78609614	0	0	0	0	0	0	0
region_100	rs9318511	rs3818416	13	78474468	0	0	0	0	0	0	0
region_101	rs4773184	rs3929760	13	111076494	0	0	1	0	0	1	0
region_101	rs4773184	rs4600332	13	111078872	0	0	1	0	0	1	0
region_101	rs4773184	rs4773183	13	111080172	0	0	1	0	0	1	1
region_101	rs4773184	rs7327379	13	111078128	1	0	1	0	0	1	1
region_101	rs4773184	rs7993934	13	111074915	0	0	1	0	0	1	1
region_101	rs4773184	rs8000189	13	111075881	0	0	1	0	0	1	1
region_101	rs4773184	rs8001158	13	111075658	0	0	1	0	0	1	0
region_101	rs4773184	rs8001365	13	111075787	0	0	1	0	0	1	0
region_101	rs4773184	rs9515211	13	111074436	0	0	1	0	0	0	0
region_101	rs4773184	rs34011931	13	111077516	0	0	1	1	0	1	0
region_101	rs4773184	rs4773184	13	111080231	0	0	1	0	0	1	1
region_101	rs1078563	rs1078563	13	110352851	1	0	1	0	0	0	1
region_101	rs1078563	rs9301405	13	110346216	0	0	1	0	0	0	0
region_101	rs1078563	rs7332988	13	110349643	0	0	1	0	0	0	0
region_101	rs1078563	rs7332589	13	110349448	0	0	1	0	0	0	0
region_102	rs1042266	rs1042266	14	51372103	0	0	0	0	0	0	0
region_102	rs1042266	rs28611105	14	51359658	0	0	1	0	0	0	0
region_102	rs1042266	rs11157782	14	51371524	0	0	0	0	0	0	0
region_102	rs1042266	rs11157780	14	51371130	0	0	0	0	0	0	0
region_102	rs1042266	rs7161495	14	51366743	0	0	1	0	0	0	1
region_102	rs1042266	rs4901064	14	51370784	0	0	0	0	0	0	1
region_102	rs1042266	rs8023022	14	51366863	0	0	1	0	0	0	1
region_102	rs1042266	rs11157781	14	51371150	0	0	0	0	0	0	0
region_102	rs1042266	rs17123107	14	51370539	0	0	0	0	0	0	1
region_102	rs1042266	rs6572708	14	51366575	0	0	1	0	0	0	1
region_102	rs1042266	rs28485307	14	51368756	0	0	0	0	0	0	0
region_102	rs1042266	rs28564871	14	51368610	0	0	0	0	0	0	0
region_102	rs1042266	rs6572709	14	51366619	0	0	1	0	0	0	1
region_102	rs1042266	rs4901065	14	51371121	0	0	0	0	0	0	0
region_102	rs1042266	rs17123103	14	51368495	0	0	0	0	0	0	0
region_102	rs1042266	rs28848529	14	51362970	0	0	1	0	0	0	0
region_102	rs1042266	rs12590515	14	51369151	1	0	0	0	0	0	1
region_102	rs1042266	rs12587893	14	51365836	0	0	1	0	0	0	1
region_102	rs1042266	rs12587819	14	51365749	0	0	1	0	0	0	1
region_102	rs1042266	rs12587863	14	51365858	0	0	1	0	0	0	1
region_102	rs1042266	rs12589665	14	51364371	0	0	1	0	0	0	0
region_102	rs1042266	rs8004788	14	51375826	0	0	0	0	0	0	0
region_102	rs1042266	rs58815153	14	51365731	0	0	1	0	0	0	1
region_102	rs1042266	rs885375	14	51365348	0	0	1	0	0	0	0
region_102	rs1042266	rs1959527	14	51372333	0	0	0	0	0	0	0
region_102	rs1042266	rs2027342	14	51372590	0	0	1	0	0	0	0
region_102	rs1042266	rs2027341	14	51372606	0	0	1	0	0	0	0
region_102	rs1042266	rs10132049	14	51376237	0	0	0	0	0	0	0
region_102	rs1042266	rs8004768	14	51375797	0	0	0	0	0	0	0
region_102	rs1042266	rs6572710	14	51374425	0	0	0	0	0	0	0
region_103	rs1151580	rs1151580	14	52480242	0	0	1	0	0	0	1
region_103	rs1151580	rs1497077	14	52491655	0	0	1	0	0	0	0
region_103	rs1151580	rs1151582	14	52482768	0	0	1	0	0	0	1
region_103	rs1151580	rs2516600	14	52487766	0	0	1	0	0	0	1
region_103	rs1151580	rs2516599	14	52491754	0	0	1	0	0	0	0
region_103	rs1151580	rs2749873	14	52500704	0	0	1	0	0	0	0
region_103	rs1151580	rs1253682	14	52463153	1	1	0	0	0	0	1
region_103	rs1151580	rs2749870	14	52493068	1	0	1	0	0	0	1
region_103	rs1151580	rs941622	14	52499038	0	0	1	0	0	0	0
region_103	rs1151580	rs1051069	14	52478315	0	0	0	0	0	0	0
region_103	rs1151580	rs10137847	14	52490104	0	0	1	0	0	0	1
region_103	rs1151580	rs2073621	14	52500241	1	0	1	0	0	0	1
region_103	rs1151580	rs1253684	14	52469647	0	0	1	0	0	0	0
region_103	rs1151580	rs2073622	14	52500178	1	0	1	0	0	0	1
region_103	rs1151580	rs6572807	14	52480621	0	0	1	0	0	0	1
region_103	rs1151580	rs1151570	14	52465460	0	0	0	0	0	0	0
region_103	rs1151580	rs1271519	14	52463527	0	1	0	0	0	0	0
region_103	rs1151580	rs61971553	14	52487515	0	0	1	0	0	0	0
region_103	rs1151580	rs4901180	14	52490569	0	0	1	0	0	0	0
region_103	rs1151580	rs2073624	14	52489413	0	0	1	0	0	0	0
region_103	rs1151580	rs2073625	14	52488688	0	0	1	0	0	0	1
region_103	rs1151580	rs112195968	14	52490154	0	0	1	0	0	0	0
region_103	rs1151580	rs61971555	14	52492303	0	0	1	0	0	0	0
region_103	rs1151580	rs17124920	14	52493161	0	0	1	0	0	0	0
region_103	rs1151580	rs74049344	14	52495354	0	0	0	0	0	0	0
region_103	rs1151580	rs1476284	14	52474721	0	0	0	0	0	0	0
region_103	rs1151580	rs71422049	14	52483455	0	0	1	0	0	0	0
region_103	rs1151580	rs78054403	14	52497383	0	0	0	0	0	0	0
region_103	rs1151580	rs1253679	14	52458657	0	1	1	0	0	0	0
region_104	rs35107139	rs35107139	14	54419106	0	1	1	1	0	1	1
region_104	rs1957628	rs4901473	14	54445157	0	0	1	0	0	0	0
region_104	rs1957628	rs12895295	14	54448347	0	0	1	0	0	0	1
region_104	rs1957628	rs34931695	14	54448625	0	0	1	0	0	0	0
region_104	rs1957628	rs7160450	14	54457231	0	0	0	0	0	0	0
region_104	rs1957628	rs12897573	14	54466565	0	0	1	0	0	0	1
region_104	rs1957628	rs1951862	14	54467584	0	0	1	0	0	0	1
region_104	rs1957628	rs4901474	14	54469737	0	0	1	0	0	0	1
region_104	rs1957628	rs12890154	14	54469979	0	0	1	0	0	0	1
region_104	rs1957628	rs12888986	14	54470064	0	0	1	0	0	0	1
region_104	rs1957628	rs12889306	14	54470264	0	0	1	0	0	0	0
region_104	rs1957628	rs1886158	14	54474183	0	0	0	0	0	0	1
region_104	rs1957628	rs8003092	14	54475434	0	0	0	0	0	0	0
region_104	rs1957628	rs1957846	14	54478748	0	0	0	0	0	0	0
region_104	rs1957628	rs4898824	14	54482574	0	0	0	0	0	0	0
region_104	rs1957628	rs4901475	14	54488399	0	0	1	0	0	0	0
region_104	rs1957628	rs12892676	14	54493127	0	0	1	0	0	0	1
region_104	rs1957628	rs11621479	14	54500492	0	0	0	0	0	0	1
region_104	rs1957628	rs1951663	14	54501410	0	0	0	0	1	0	0
region_104	rs1957628	rs1957607	14	54503868	0	0	0	0	0	0	0
region_104	rs1957628	rs12885814	14	54513254	0	0	1	0	0	0	0
region_104	rs1957628	rs1983786	14	54513277	0	0	1	0	0	0	0
region_104	rs1957628	rs12434106	14	54515021	0	0	1	0	0	0	1
region_104	rs1957628	rs11158000	14	54515844	1	0	1	0	0	0	1
region_104	rs1957628	rs11158001	14	54518826	0	0	1	0	0	0	0
region_104	rs1957628	rs1957606	14	54526105	0	0	1	0	0	0	0
region_104	rs1957628	rs7154425	14	54535670	0	0	0	0	0	0	0
region_104	rs1957628	rs1951652	14	54537889	0	0	0	0	0	0	0
region_104	rs1957628	rs4901480	14	54542995	0	0	1	0	0	0	1
region_104	rs1957628	rs762094	14	54544221	0	0	0	0	0	0	0
region_104	rs1957628	rs12434969	14	54546145	0	0	0	0	0	0	0
region_104	rs1957628	rs12894049	14	54550075	0	0	0	0	0	0	0
region_104	rs1957628	rs1570405	14	54554234	0	0	1	0	0	0	1
region_104	rs1957628	rs1473735	14	54558209	0	0	1	0	0	0	0
region_104	rs1957628	rs1957636	14	54560018	0	0	0	1	0	0	0
region_104	rs1957628	rs12879025	14	54563802	0	0	0	0	0	0	0
region_104	rs1957628	rs1951674	14	54569247	1	0	1	0	0	0	1
region_104	rs1957628	rs12879638	14	54572590	1	0	1	0	0	0	1
region_104	rs1957628	rs12432287	14	54572981	1	0	1	1	0	0	1
region_104	rs1957628	rs8019247	14	54578361	0	0	1	0	0	0	0
region_104	rs1957628	rs1951669	14	54579787	0	0	1	0	0	0	0
region_104	rs1957628	rs713424	14	54582334	0	0	1	0	0	0	0
region_104	rs1957628	rs728425	14	54583187	1	0	1	0	0	0	1
region_104	rs1957628	rs2050671	14	54584142	0	0	1	0	0	0	0
region_104	rs1957628	rs1572614	14	54586040	0	0	1	0	0	0	0
region_104	rs1957628	rs1957624	14	54587761	0	0	1	0	0	0	0
region_104	rs1957628	rs1957623	14	54587887	0	0	1	0	0	0	0
region_104	rs1957628	rs12894956	14	54590725	0	0	1	0	0	0	0
region_104	rs1957628	rs12893773	14	54590784	0	0	1	0	0	0	0
region_104	rs1957628	rs7157414	14	54590809	0	0	1	0	0	0	0
region_104	rs1957628	rs10483627	14	54591150	0	0	1	0	0	0	0
region_104	rs1957628	rs7140790	14	54591176	0	0	1	0	0	0	0
region_104	rs1957628	rs11625315	14	54591601	1	0	1	0	0	0	1
region_104	rs1957628	rs1957622	14	54592346	1	0	1	1	0	0	1
region_104	rs1957628	rs1957621	14	54592356	1	0	1	1	0	0	1
region_104	rs1957628	rs12890619	14	54592962	0	0	1	0	0	0	0
region_104	rs1957628	rs12890099	14	54593375	0	0	1	0	0	0	0
region_104	rs1957628	rs8016833	14	54593644	0	0	1	0	0	0	0
region_104	rs1957628	rs8015926	14	54593887	0	0	1	0	0	0	0
region_104	rs1957628	rs8021372	14	54594060	0	0	1	0	0	0	0
region_104	rs1957628	rs996041	14	54594278	0	0	1	0	0	0	0
region_104	rs1957628	rs12880799	14	54595206	0	0	0	0	0	0	0
region_104	rs1957628	rs12886888	14	54596202	0	0	0	0	0	0	0
region_104	rs1957628	rs35417021	14	54596511	0	0	0	0	0	0	0
region_104	rs1957628	rs12893344	14	54597733	0	0	1	0	0	0	0
region_104	rs1957628	rs7140443	14	54598480	0	0	1	0	0	0	0
region_104	rs1957628	rs7140639	14	54598551	0	0	1	0	0	0	0
region_104	rs1957628	rs11622022	14	54598965	0	0	1	0	0	0	0
region_104	rs1957628	rs1108023	14	54599355	0	0	1	0	0	0	0
region_104	rs1957628	rs4898828	14	54600087	0	0	1	0	0	0	0
region_104	rs1957628	rs7492678	14	54600661	1	0	1	0	0	0	1
region_104	rs1957628	rs12431731	14	54600787	1	0	1	0	0	0	1
region_104	rs1957628	rs61984854	14	54602074	0	0	1	0	0	0	0
region_104	rs1957628	rs7155216	14	54602303	0	0	1	0	0	0	0
region_104	rs1957628	rs4898829	14	54602456	0	0	1	0	0	0	1
region_104	rs1957628	rs4898831	14	54602667	1	0	1	0	0	0	1
region_104	rs1957628	rs1957628	14	54580272	0	0	1	0	0	0	0
region_104	rs1951864	rs12881924	14	54363545	0	0	1	0	0	0	0
region_104	rs1951864	rs2147102	14	54369046	1	0	1	0	0	0	1
region_104	rs1951864	rs2181734	14	54370173	0	0	0	0	0	0	0
region_104	rs1951864	rs1957848	14	54370749	0	0	0	0	0	0	0
region_104	rs1951864	rs1951865	14	54372841	0	0	0	1	1	0	0
region_104	rs1951864	rs10498465	14	54373292	0	0	0	0	0	0	0
region_104	rs1951864	rs12895324	14	54374921	0	0	0	0	0	0	0
region_104	rs1951864	rs12879252	14	54375228	0	0	0	0	0	0	0
region_104	rs1951864	rs12879570	14	54375369	0	0	0	0	0	0	0
region_104	rs1951864	rs1951864	14	54369299	1	0	1	0	0	0	1
region_105	rs8020436	rs8020436	14	59208437	0	0	1	0	0	0	0
region_106	rs68097734	rs12878934	14	92687625	0	0	0	0	0	0	0
region_106	rs68097734	rs1465125	14	92688311	1	0	0	0	0	1	1
region_106	rs68097734	rs12897212	14	92692472	0	0	0	0	0	0	1
region_106	rs68097734	rs6575234	14	92705806	0	0	0	0	1	0	0
region_106	rs68097734	rs8006358	14	92705919	0	0	0	0	1	0	0
region_106	rs68097734	rs6575235	14	92706023	0	0	0	0	1	0	0
region_106	rs68097734	rs6575236	14	92706032	0	0	0	0	1	0	0
region_106	rs68097734	rs7149150	14	92706363	0	0	0	1	0	0	0
region_106	rs68097734	rs1998256	14	92707252	0	0	0	1	1	0	0
region_106	rs68097734	rs8017412	14	92707434	0	0	0	0	0	0	0
region_106	rs68097734	rs8017477	14	92707681	0	0	0	0	0	0	0
region_106	rs68097734	rs8017797	14	92707795	0	0	0	0	0	0	0
region_106	rs68097734	rs1957292	14	92708728	0	0	0	0	1	1	0
region_106	rs68097734	rs8008610	14	92709397	0	0	0	0	1	0	0
region_106	rs68097734	rs4904843	14	92709597	0	0	0	0	1	0	0
region_106	rs68097734	rs2896200	14	92711766	0	0	0	0	1	0	0
region_106	rs68097734	rs4904844	14	92712139	0	0	0	0	1	0	0
region_106	rs68097734	rs12587830	14	92712643	0	0	1	0	1	0	0
region_106	rs68097734	rs1957291	14	92715138	0	0	0	0	0	0	0
region_106	rs68097734	rs10134799	14	92715849	0	0	0	0	0	1	0
region_106	rs68097734	rs7157042	14	92716229	0	0	0	0	0	1	0
region_106	rs68097734	rs6575239	14	92716660	0	0	0	0	0	1	0
region_106	rs68097734	rs6575240	14	92716689	0	0	0	0	0	1	0
region_106	rs68097734	rs7157018	14	92716881	0	0	0	0	0	1	0
region_106	rs68097734	rs7158375	14	92716951	0	0	0	0	0	1	0
region_106	rs68097734	rs12878012	14	92716984	0	0	0	0	0	1	0
region_106	rs68097734	rs10140615	14	92717108	0	0	0	0	0	1	0
region_106	rs68097734	rs8003459	14	92717440	0	0	0	0	0	1	0
region_106	rs68097734	rs12589265	14	92718097	0	0	0	0	0	1	0
region_106	rs68097734	rs4904849	14	92718130	0	0	0	1	0	1	0
region_106	rs68097734	rs17128085	14	92719410	0	0	1	0	0	1	0
region_106	rs68097734	rs60955794	14	92719734	1	0	1	1	0	1	1
region_106	rs68097734	rs1957290	14	92719957	1	0	1	1	0	1	1
region_106	rs68097734	rs68097734	14	92717447	0	0	0	0	0	1	0
region_107	rs80158569	rs2089681	14	99777178	0	0	0	0	0	0	0
region_107	rs80158569	rs80158569	14	99782937	1	0	1	0	0	0	1
region_108	rs16970016	rs16970016	15	32995298	0	0	1	0	0	0	0
region_108	rs16970016	rs6494601	15	32999423	0	0	1	1	0	0	1
region_108	rs16970016	rs1554865	15	32999806	0	0	1	0	0	0	0
region_108	rs16970016	rs8031842	15	32999311	0	0	1	1	0	0	1
region_108	rs28630996	rs28630996	15	32993860	1	0	1	0	0	0	1
region_108	rs28630996	rs28399071	15	32992658	0	0	1	1	0	0	1
region_108	rs28630996	rs16969862	15	32994001	0	0	1	0	0	0	1
region_108	rs17816465	rs17816465	15	33156386	0	0	1	0	0	0	0
region_108	rs144674978	rs144674978	15	33149751	0	0	1	0	0	0	0
region_108	rs56338436	rs12148394	15	32968831	0	0	1	0	0	0	0
region_108	rs56338436	rs10519737	15	32969457	0	0	1	0	0	0	1
region_108	rs56338436	rs17816224	15	32976055	0	0	1	0	0	0	0
region_108	rs56338436	rs11634570	15	32977541	0	0	1	1	0	0	0
region_108	rs56338436	rs68050511	15	32986435	0	0	1	0	0	0	0
region_108	rs56338436	rs12708491	15	32992836	1	0	1	1	0	0	1
region_108	rs56338436	rs6494598	15	32995468	0	0	1	0	0	0	0
region_108	rs56338436	rs12906413	15	32996931	0	0	1	0	0	0	0
region_108	rs56338436	rs12902616	15	32997175	0	0	1	0	0	0	0
region_108	rs56338436	rs11853552	15	32997582	0	0	1	0	0	0	0
region_108	rs56338436	rs11857190	15	32997667	0	0	1	0	0	0	0
region_108	rs56338436	rs11857997	15	32997836	0	0	1	0	0	0	1
region_108	rs56338436	rs11071922	15	33002472	0	0	1	0	0	0	0
region_108	rs56338436	rs11632715	15	33004247	0	0	0	0	0	0	0
region_108	rs56338436	rs1534594	15	33005875	0	0	0	0	0	1	0
region_108	rs56338436	rs56338436	15	32977750	0	0	1	0	0	0	0
region_109	rs56324967	rs56324967	15	67402824	0	1	1	0	0	0	0
region_109	rs56324967	rs62006018	15	67402528	0	1	1	0	0	0	0
region_109	rs56324967	rs11071933	15	67401746	0	1	1	0	0	0	0
region_109	rs56324967	rs11071934	15	67401977	1	1	1	0	0	0	1
region_109	rs56324967	rs12594610	15	67395918	0	1	1	0	0	0	0
region_109	rs3809570	rs3809570	15	67000117	0	1	1	0	0	0	1
region_109	rs3809570	rs8042578	15	66992964	0	0	1	1	0	0	1
region_109	rs3809570	rs8042545	15	66992821	0	0	1	1	0	0	0
region_109	rs3809570	rs3809569	15	66999828	1	1	1	0	0	1	1
region_109	rs3809570	rs56385383	15	66993871	1	0	1	1	0	0	1
region_109	rs3809570	rs62005619	15	66994830	1	1	1	1	0	0	1
region_109	rs3809570	rs12592857	15	66998838	0	1	1	0	0	0	1
region_109	rs3809570	rs76722162	15	66997760	0	1	1	1	0	1	0
region_109	rs3809570	rs12594923	15	66991665	0	0	1	0	0	0	0
region_109	rs3809570	rs57989199	15	66991464	0	0	1	0	0	0	0
region_109	rs3809570	rs2439411	15	66983982	0	0	1	0	0	0	0
region_109	rs62015212	rs62015212	15	68063058	0	0	0	0	0	0	0
region_109	rs62015212	rs2127167	15	68113022	0	0	1	1	1	1	0
region_109	rs62015212	rs62015217	15	68072991	0	0	1	0	0	0	0
region_109	rs62015212	rs16951258	15	68065478	0	0	0	0	0	0	0
region_109	rs62015212	rs16951256	15	68064245	0	0	0	0	0	0	0
region_109	rs62015212	rs2127165	15	68112096	1	0	1	1	0	1	0
region_109	rs62015212	rs62015215	15	68071286	0	0	1	0	0	0	0
region_109	rs62015212	rs62015213	15	68065765	0	0	0	0	0	0	0
region_109	rs62015212	rs77148098	15	68075698	1	0	1	0	0	0	1
region_109	rs62015212	rs77612763	15	68081395	0	0	0	0	0	0	0
region_109	rs62015212	rs62015224	15	68086635	0	0	0	0	0	0	0
region_109	rs62015212	rs62015223	15	68085212	0	0	1	0	0	0	0
region_109	rs62015212	rs12593640	15	68079088	0	0	1	0	0	0	0
region_109	rs62015212	rs12593698	15	68079561	1	0	1	0	0	0	0
region_109	rs62015212	rs62015225	15	68088355	0	0	0	0	0	0	0
region_109	rs62015212	rs75529498	15	68088802	0	0	1	0	0	0	1
region_109	rs62015212	rs76191425	15	68082815	0	0	1	0	0	0	0
region_109	rs62015212	rs16951297	15	68083376	0	0	1	0	0	0	1
region_109	rs62015212	rs62015244	15	68102194	0	0	0	0	0	0	0
region_109	rs62015212	rs62015222	15	68082251	0	0	1	0	0	0	0
region_109	rs62015212	rs2045962	15	68092285	0	0	1	0	0	0	0
region_109	rs62015212	rs3784714	15	68083982	0	0	1	0	0	0	0
region_109	rs62015212	rs62015219	15	68077005	0	0	1	0	0	0	0
region_109	rs62015212	rs4514627	15	68083071	0	0	1	0	0	0	0
region_109	rs62015212	rs922493	15	68110748	0	0	0	0	0	1	0
region_109	rs62015212	rs62015227	15	68093809	0	0	0	0	0	0	0
region_109	rs62015212	rs62015251	15	68120014	0	0	1	1	1	1	1
region_109	rs62015212	rs58551615	15	68096021	0	0	1	0	0	0	0
region_109	rs62015212	rs62015248	15	68107366	0	0	0	0	0	0	0
region_109	rs62015212	rs60745485	15	68088879	0	0	1	0	0	0	1
region_109	rs62015212	rs62015249	15	68107912	0	0	0	0	1	0	0
region_109	rs62015212	rs62015245	15	68102916	0	0	0	0	0	0	0
region_109	rs62015212	rs62015250	15	68108917	0	0	0	0	1	1	0
region_109	rs62015212	rs2127164	15	68112037	0	0	1	1	0	1	0
region_109	rs62015212	rs16951250	15	68056132	0	0	1	0	0	0	0
region_109	rs62015212	rs12593350	15	68053940	0	0	1	0	0	0	1
region_109	rs62015212	rs62015253	15	68128070	0	0	1	1	0	1	0
region_109	rs62015212	rs62015182	15	68044880	0	0	1	0	0	0	1
region_109	rs62015212	rs62015183	15	68044947	0	0	1	0	0	0	1
region_109	rs62015212	rs16951227	15	68043433	0	0	0	0	0	0	0
region_109	rs62015212	rs62015184	15	68045120	0	0	0	0	0	0	0
region_109	rs62015212	rs62015185	15	68045387	0	0	0	0	0	0	0
region_109	rs62015212	rs62015179	15	68043423	0	0	0	0	0	0	0
region_109	rs62015212	rs16951230	15	68044194	0	0	0	0	0	0	0
region_109	rs62015212	rs12050605	15	68039940	0	0	1	0	0	0	0
region_109	rs62015212	rs35193493	15	68043586	0	0	0	0	0	0	0
region_109	rs62015212	rs7177848	15	68041299	0	0	0	0	0	0	0
region_109	rs62015212	rs62015177	15	68042767	0	0	0	0	0	0	0
region_109	rs62015212	rs12592919	15	68040864	0	0	0	0	0	0	0
region_109	rs62015212	rs59069542	15	68046794	0	0	0	0	0	0	0
region_109	rs62015212	rs16951231	15	68047015	0	0	0	0	0	0	0
region_109	rs62015212	rs12050676	15	68039613	0	0	1	0	0	0	0
region_109	rs62015212	rs62015181	15	68044594	0	0	1	0	0	0	0
region_109	rs62015212	rs3784708	15	68056313	0	0	1	0	0	0	0
region_109	rs62015212	rs12591231	15	68128484	0	0	1	1	0	1	1
region_109	rs62015212	rs7171429	15	68055944	0	0	1	0	0	0	0
region_109	rs62015212	rs58317218	15	68131411	1	0	1	1	0	0	1
region_109	rs62015212	rs75654503	15	68026128	0	0	0	0	0	0	0
region_109	rs62015212	rs4238409	15	68049976	0	0	0	0	0	0	0
region_109	rs62015212	rs8030476	15	68046828	0	0	0	0	0	0	0
region_109	rs62015212	rs7183639	15	68050777	0	0	0	0	0	0	1
region_109	rs62015212	rs7166336	15	68049795	0	0	0	0	0	0	0
region_109	rs62015212	rs8043459	15	68048961	0	0	0	0	0	0	0
region_109	rs62015212	rs12902505	15	68051634	0	0	1	0	0	0	1
region_109	rs62015212	rs8042233	15	68048942	0	0	0	0	0	0	0
region_109	rs62015212	rs12050749	15	68037371	0	0	1	0	0	0	0
region_109	rs62015212	rs76628078	15	68035878	0	0	1	0	0	0	0
region_109	rs62015212	rs36114201	15	68035248	0	0	1	0	0	0	0
region_109	rs62015212	rs62015164	15	68027636	0	0	0	0	0	0	0
region_109	rs62015212	rs12592373	15	68031239	0	0	0	0	0	0	0
region_109	rs62015212	rs74358564	15	68030479	0	0	0	0	0	0	1
region_109	rs62015212	rs62015165	15	68027884	0	0	0	0	0	0	0
region_109	rs62015212	rs58511679	15	68028279	0	0	1	0	0	0	0
region_109	rs62015212	rs62015171	15	68033198	0	0	0	0	0	0	0
region_109	rs62015212	rs57488960	15	68032341	0	0	0	0	0	0	0
region_109	rs62015212	rs62015172	15	68033596	0	0	0	0	0	0	0
region_109	rs62015212	rs62015168	15	68030670	0	0	1	0	0	0	1
region_109	rs62015212	rs3784704	15	68028989	0	0	0	0	0	0	0
region_109	rs62015212	rs62015163	15	68027527	0	0	0	0	0	0	0
region_109	rs62015212	rs28626095	15	68066729	0	0	1	0	0	0	0
region_109	rs62015212	rs3784710	15	68072458	0	0	1	0	0	0	1
region_109	rs62015212	rs4776981	15	68109474	0	0	0	0	0	1	1
region_109	rs62015212	rs13329567	15	68104367	1	0	0	0	0	0	0
region_109	rs62015212	rs4776977	15	68108219	0	0	0	1	1	0	0
region_109	rs62015212	rs4492996	15	68113240	0	0	1	1	1	1	0
region_109	rs62015212	rs4776978	15	68108305	0	0	0	1	1	1	0
region_109	rs62015212	rs4776976	15	68103291	0	0	0	0	0	0	0
region_109	rs62015212	rs1026737	15	68107072	0	0	0	0	0	0	0
region_109	rs62015212	rs28463100	15	68078769	0	0	1	0	0	0	0
region_109	rs62015212	rs13329582	15	68104608	1	0	1	0	0	0	1
region_109	rs62015212	rs4548812	15	68060552	0	0	1	0	0	0	0
region_109	rs62015212	rs28670272	15	68109907	0	0	0	0	0	1	0
region_109	rs62015212	rs16951275	15	68077168	0	0	1	0	0	0	0
region_109	rs62015212	rs7175517	15	68077630	0	0	1	0	0	0	1
region_109	rs62015212	rs4776991	15	68140162	0	0	0	0	0	0	0
region_109	rs62015212	rs8030456	15	68076856	1	0	1	0	0	0	0
region_109	rs62015212	rs4776982	15	68114974	0	0	1	1	1	1	0
region_109	rs62015212	rs28688285	15	68110297	0	0	0	0	0	1	0
region_109	rs62015212	rs9920643	15	68104314	0	0	0	0	0	0	0
region_109	rs62015212	rs4776972	15	68083436	0	0	1	0	0	0	1
region_109	rs62015212	rs3784718	15	68098004	0	0	1	0	0	0	0
region_109	rs62015212	rs2241423	15	68086838	0	0	0	0	0	0	0
region_109	rs62015212	rs2241420	15	68082816	0	0	1	0	0	0	0
region_109	rs62015212	rs17244601	15	68072381	1	0	1	0	0	0	1
region_109	rs62015212	rs13329413	15	68097126	0	0	1	0	0	0	1
region_109	rs62015212	rs8028313	15	68043057	0	0	0	0	0	0	0
region_109	rs62015212	rs2045960	15	68092079	0	0	1	0	0	0	0
region_109	rs62015212	rs3784707	15	68043878	0	0	0	0	0	0	0
region_109	rs62015212	rs28399056	15	68116010	1	0	1	1	1	1	1
region_109	rs62015212	rs2278076	15	68099600	0	0	0	0	0	0	0
region_109	rs62015212	rs4776375	15	68085555	0	0	1	0	0	0	0
region_109	rs62015212	rs7170185	15	68117300	0	0	1	1	1	1	0
region_109	rs62015212	rs2127163	15	68090842	0	0	1	0	0	0	0
region_109	rs62015212	rs16951304	15	68089618	0	0	0	0	0	0	0
region_109	rs62015212	rs8025790	15	68076399	0	0	1	0	0	0	0
region_109	rs62015212	rs59251834	15	68234259	1	0	1	1	0	0	1
region_109	rs62015212	rs10518740	15	68019118	0	0	0	0	0	0	0
region_109	rs62015212	rs72755521	15	68225244	0	0	0	0	0	0	0
region_109	rs62015212	rs3784694	15	68002488	0	0	0	0	0	0	1
region_109	rs62015212	rs12593664	15	67984175	0	0	0	0	0	0	0
region_109	rs62015212	rs16951125	15	67981178	0	0	0	0	0	0	0
region_109	rs62015212	rs28675295	15	68116400	0	0	1	1	1	1	0
region_109	rs62015212	rs73423889	15	67966509	0	0	0	0	0	0	0
region_109	rs62015212	rs4776984	15	68118194	0	0	1	1	1	1	0
region_109	rs62015212	rs7171219	15	68113771	0	0	1	1	1	1	0
region_109	rs62015212	rs56689468	15	67964041	0	0	0	0	0	0	0
region_109	rs62015212	rs922494	15	68120644	0	0	1	1	1	1	0
region_109	rs62015212	rs60924420	15	67968302	0	0	0	0	0	0	0
region_109	rs62015212	rs75998759	15	68183790	0	0	1	0	0	0	0
region_109	rs62015212	rs12050481	15	68023809	0	0	1	0	0	0	1
region_109	rs62015212	rs149550383	15	68147608	0	0	0	0	0	0	0
region_109	rs62015212	rs4776987	15	68123915	0	0	1	1	0	1	0
region_109	rs62015212	rs55873788	15	68010871	0	0	0	0	0	0	0
region_109	rs62015212	rs28539889	15	68121428	0	0	1	1	1	1	1
region_109	rs62015212	rs58583153	15	67976047	0	0	0	0	1	0	1
region_109	rs62015212	rs62016775	15	68142715	0	0	0	0	0	0	0
region_109	rs62015212	rs2127166	15	68112152	1	0	1	1	0	1	0
region_109	rs62015212	rs1984443	15	68005860	0	0	0	0	0	0	0
region_109	rs62015212	rs62016780	15	68144674	0	0	1	0	0	0	0
region_109	rs62015212	rs28427879	15	68124256	0	0	1	1	0	1	0
region_109	rs62015212	rs62016778	15	68144191	0	0	0	0	0	0	0
region_109	rs62015212	rs12442076	15	68106937	0	0	0	0	0	0	0
region_109	rs62015212	rs28376010	15	68063739	1	0	0	0	0	0	0
region_109	rs62015212	rs8037476	15	68011151	0	0	0	0	0	0	0
region_109	rs62015212	rs62016774	15	68141566	0	0	0	0	0	0	0
region_109	rs62015212	rs62016779	15	68144253	0	0	0	0	0	0	0
region_109	rs62015212	rs12592232	15	68140596	0	0	0	0	0	0	0
region_109	rs62015212	rs28742003	15	68127769	0	0	1	1	0	1	0
region_109	rs62015212	rs8025526	15	68076483	0	0	1	0	0	0	0
region_109	rs62015212	rs448977	15	68179070	0	0	1	0	0	0	0
region_109	rs62015212	rs59937484	15	68143738	1	0	1	0	0	0	1
region_109	rs62015212	rs16951347	15	68137908	0	0	0	0	0	0	0
region_109	rs62015212	rs938875	15	67952922	0	0	1	0	0	0	0
region_109	rs62015212	rs3784700	15	68017752	0	0	0	0	0	0	0
region_109	rs62015212	rs16951344	15	68137843	0	0	0	0	0	0	0
region_109	rs62015212	rs437221	15	68181980	0	0	1	0	0	0	0
region_109	rs62015212	rs7172055	15	67938334	0	0	0	0	0	0	0
region_109	rs62015212	rs3784699	15	68007591	0	0	0	0	0	0	0
region_109	rs62015212	rs16951479	15	68218974	0	0	0	0	0	0	0
region_109	rs62015212	rs28418298	15	67935745	0	0	0	0	0	0	0
region_109	rs62015212	rs12914773	15	68019958	0	0	0	0	0	0	0
region_109	rs62015212	rs4776964	15	68016955	0	0	0	0	0	0	0
region_109	rs62015212	rs12900208	15	67963058	0	0	0	0	0	0	0
region_109	rs62015212	rs2127162	15	68090824	0	0	1	0	0	0	0
region_109	rs62015212	rs8035675	15	67965581	0	0	0	0	0	0	0
region_109	rs62015212	rs1984442	15	68006012	0	0	0	0	0	0	0
region_109	rs62015212	rs36004835	15	67951542	0	0	0	0	0	0	0
region_109	rs62015212	rs997295	15	68016343	0	0	0	0	0	0	0
region_109	rs62015212	rs8032675	15	67959464	0	0	0	0	0	0	0
region_109	rs62015212	rs11637027	15	67937755	0	0	0	0	0	0	1
region_109	rs62015212	rs35395156	15	67962763	0	0	0	0	0	0	0
region_109	rs62015212	rs34583567	15	67983281	0	0	0	0	0	0	0
region_109	rs62015212	rs34765730	15	67936020	0	0	0	0	0	0	0
region_109	rs62015212	rs11630417	15	68012609	0	0	1	0	0	0	0
region_109	rs62015212	rs3784692	15	67988133	0	0	0	0	0	0	0
region_109	rs62015212	rs6494678	15	67946247	0	0	0	0	0	0	0
region_109	rs3784710	rs12439895	15	67707001	0	0	1	0	0	0	0
region_109	rs3784710	rs28399271	15	67710011	0	0	1	0	0	0	0
region_109	rs3784710	rs2414952	15	67724392	0	0	0	0	0	0	0
region_109	rs3784710	rs4776361	15	67762056	0	0	0	0	0	0	0
region_109	rs3784710	rs28673019	15	67809823	0	0	0	0	0	0	0
region_109	rs3784710	rs4776942	15	67817215	0	1	0	0	0	0	0
region_109	rs3784710	rs35930676	15	67827705	0	0	1	0	0	0	0
region_109	rs3784710	rs4776943	15	67836069	0	1	1	1	0	0	0
region_109	rs3784710	rs12905371	15	67845930	0	1	0	0	0	0	0
region_109	rs3784710	rs12441715	15	67860587	0	1	1	0	0	0	0
region_109	rs3784710	rs3865018	15	67892766	0	0	0	0	0	0	0
region_109	rs3784710	rs4776370	15	67904511	0	0	1	0	0	0	0
region_109	rs3784710	rs12902812	15	67909279	0	0	0	0	0	0	0
region_109	rs3784710	rs12441823	15	67912977	0	0	0	0	0	0	0
region_109	rs3784710	rs28735117	15	67933892	0	0	0	0	0	0	1
region_109	rs3784710	rs7169086	15	67934454	0	0	0	0	0	0	0
region_109	rs3784710	rs28565266	15	67938011	0	0	0	0	0	0	1
region_109	rs3784710	rs12438118	15	67951150	0	0	0	0	0	0	0
region_109	rs3784710	rs4776373	15	67960523	0	0	0	0	0	0	0
region_109	rs3784710	rs8035989	15	67965620	0	0	0	0	0	0	0
region_109	rs3784710	rs16951105	15	67965694	0	0	0	0	0	0	0
region_109	rs3784710	rs11857017	15	67972908	0	0	1	0	0	0	1
region_109	rs3784710	rs13380201	15	67973665	0	0	1	0	0	0	1
region_109	rs3784710	rs10775194	15	67983080	0	0	0	0	0	0	0
region_109	rs3784710	rs4331293	15	67987801	0	0	0	0	0	0	0
region_109	rs3784710	rs4363822	15	67992583	0	0	0	0	0	0	0
region_109	rs3784710	rs938878	15	67993366	0	0	0	0	0	0	0
region_109	rs3784710	rs745213	15	68060389	0	0	1	0	0	0	0
region_109	rs3784710	rs2241422	15	68083072	0	0	1	0	0	0	0
region_109	rs3784710	rs28587941	15	68122509	0	0	1	1	1	1	0
region_109	rs3784710	rs4776985	15	68123021	0	0	1	1	0	1	1
region_109	rs3784710	rs28376697	15	68140315	0	0	0	0	0	0	0
region_11	rs149685934	rs149685934	1	222148219	0	0	1	0	0	0	0
region_11	rs149685934	rs12140604	1	222159150	0	0	0	0	0	0	0
region_11	rs149685934	rs12032653	1	222148799	0	0	1	0	0	0	0
region_11	rs149685934	rs6691195	1	222162373	0	0	1	0	0	0	0
region_11	rs149685934	rs12033415	1	222155068	0	0	0	0	0	0	0
region_11	rs149685934	rs6687758	1	222164948	0	0	1	0	0	0	0
region_11	rs149685934	rs6695584	1	222161989	0	0	1	0	0	0	1
region_11	rs149685934	rs17011182	1	222164327	0	0	1	0	0	0	0
region_11	rs149685934	rs12129860	1	222153461	1	0	0	0	0	0	1
region_110	rs8031386	rs8031386	15	72508799	0	1	0	0	0	0	0
region_110	rs8031386	rs982752	15	72145937	0	0	0	0	0	0	0
region_110	rs8031386	rs2415134	15	72487177	0	0	1	0	0	1	0
region_110	rs8031386	rs8182011	15	72389948	0	1	0	0	0	0	0
region_110	rs8031386	rs16956241	15	72111688	0	0	0	1	1	0	0
region_110	rs8031386	rs8032222	15	72479178	0	0	0	0	0	0	0
region_110	rs8031386	rs4777485	15	72389384	0	1	0	0	0	0	0
region_110	rs8031386	rs2957373	15	72340929	0	1	0	0	0	0	0
region_110	rs8031386	rs7179427	15	72516821	0	1	1	0	0	0	0
region_110	rs8031386	rs1552133	15	72232897	0	0	1	0	0	0	1
region_110	rs8031386	rs2052713	15	72520392	0	1	1	1	0	0	0
region_110	rs8031386	rs1552134	15	72232898	0	0	1	0	0	0	1
region_110	rs8031386	rs4506844	15	72509138	0	1	1	0	0	0	0
region_110	rs8031386	rs8557	15	72115733	0	0	0	0	1	0	0
region_110	rs8031386	rs2957375	15	72342731	0	1	0	0	0	0	0
region_110	rs8031386	rs8192362	15	72519858	0	1	1	0	0	0	1
region_110	rs8031386	rs8040828	15	72492779	0	0	1	0	0	0	0
region_110	rs8031386	rs76734127	15	72395873	0	1	0	0	0	0	1
region_110	rs8031386	rs3759900	15	72451827	0	0	0	0	0	0	0
region_110	rs8031386	rs2929517	15	72332917	0	1	0	0	0	0	0
region_110	rs8031386	rs12439494	15	72154358	0	0	0	0	0	0	1
region_110	rs8031386	rs6494973	15	72145728	0	0	0	0	0	0	0
region_110	rs8031386	rs2930069	15	72226977	0	0	0	0	0	0	0
region_110	rs8031386	rs2929528	15	72269337	0	0	0	0	0	0	0
region_110	rs8031386	rs12908300	15	72357781	0	1	0	0	0	0	0
region_110	rs8031386	rs3759902	15	72525274	0	0	1	0	0	0	0
region_110	rs8031386	rs10851847	15	72111760	0	0	0	1	1	0	0
region_110	rs8031386	rs12908882	15	72437572	0	0	0	0	0	0	0
region_110	rs8031386	rs1481860	15	72241857	0	0	0	0	0	0	0
region_110	rs8031386	rs4777484	15	72376543	0	0	0	0	0	0	0
region_110	rs8031386	rs2957725	15	72248205	0	0	0	0	0	0	0
region_110	rs8031386	rs2957368	15	72329906	1	1	1	0	0	0	1
region_110	rs8031386	rs2929509	15	72239272	0	0	0	0	0	0	0
region_110	rs8031386	rs28717020	15	72216785	0	0	0	0	0	0	1
region_110	rs8031386	rs4777489	15	72430434	0	0	0	0	0	0	0
region_110	rs8031386	rs6494990	15	72401074	0	1	0	0	0	0	0
region_110	rs8031386	rs7183748	15	72192579	0	0	0	0	0	0	0
region_110	rs8031386	rs2929511	15	72231682	0	0	0	0	0	0	0
region_110	rs8031386	rs2957743	15	72302030	0	0	1	0	0	0	1
region_110	rs8031386	rs2035379	15	72293202	0	0	0	0	0	0	0
region_110	rs8031386	rs34487006	15	72462350	1	0	1	1	0	0	0
region_110	rs8031386	rs7496582	15	72147831	0	0	0	0	0	0	0
region_110	rs8031386	rs7497104	15	72154000	0	0	0	0	0	0	0
region_110	rs8031386	rs7172309	15	72384483	1	1	0	0	0	0	1
region_110	rs8031386	rs12592364	15	72284647	0	0	0	0	0	0	0
region_110	rs8031386	rs8023703	15	72504059	0	0	0	0	0	0	0
region_110	rs8031386	rs12595464	15	72294398	0	0	1	0	0	0	1
region_110	rs8031386	rs4777478	15	72279085	0	0	0	0	0	0	0
region_110	rs8031386	rs6494975	15	72177825	0	0	0	0	0	0	0
region_110	rs8031386	rs35258998	15	72390192	0	1	0	0	0	0	0
region_110	rs8031386	rs12914070	15	72334279	0	1	0	0	0	0	0
region_110	rs8031386	rs12899485	15	72143215	0	0	0	0	0	0	1
region_110	rs8031386	rs8192364	15	72519828	1	1	1	0	0	0	1
region_110	rs8031386	rs2929510	15	72233694	0	0	0	0	0	0	1
region_110	rs8031386	rs8028532	15	72348054	0	1	0	0	0	0	1
region_110	rs8031386	rs8025504	15	72294757	0	0	1	0	0	0	1
region_110	rs8031386	rs35603965	15	72523043	1	1	1	1	0	0	1
region_110	rs8031386	rs1481861	15	72240129	0	0	0	0	0	0	0
region_110	rs8031386	rs2957737	15	72265410	0	0	0	0	0	0	0
region_110	rs8031386	rs16956452	15	72284092	0	0	0	0	0	0	0
region_110	rs8031386	rs4131630	15	72355398	0	0	0	0	0	0	0
region_110	rs8031386	rs2957734	15	72261385	0	0	0	0	0	0	0
region_110	rs8031386	rs2957736	15	72265344	0	0	0	0	0	0	0
region_110	rs8031386	rs7175373	15	72203517	0	0	0	0	0	0	0
region_110	rs8031386	rs4445848	15	72354598	0	1	0	0	0	0	0
region_110	rs8031386	rs2415128	15	72191073	0	0	0	0	0	0	0
region_110	rs8031386	rs11639282	15	72435260	0	0	0	0	0	0	1
region_110	rs8031386	rs2929518	15	72332748	0	1	0	0	0	0	0
region_110	rs8031386	rs10851850	15	72486509	0	0	1	0	0	1	0
region_110	rs8031386	rs11072346	15	72400434	0	1	0	0	0	0	0
region_110	rs8031386	rs2957735	15	72265173	0	0	0	0	0	0	0
region_110	rs8031386	rs1037680	15	72514319	0	1	1	0	0	0	0
region_110	rs8031386	rs2306488	15	72292115	0	0	0	0	0	0	0
region_110	rs8031386	rs12906711	15	72215065	0	0	0	0	0	0	0
region_110	rs8031386	rs8028115	15	72339503	0	0	0	0	0	0	0
region_110	rs8031386	rs35713471	15	72459971	1	0	1	1	0	0	1
region_110	rs8031386	rs55679065	15	72433395	0	0	1	0	0	0	0
region_110	rs8031386	rs55854204	15	72433182	0	0	1	0	0	0	0
region_110	rs8031386	rs2957746	15	72281260	0	0	0	0	0	0	0
region_110	rs8031386	rs4777480	15	72328997	0	1	0	0	0	0	0
region_110	rs8031386	rs12902661	15	72480158	0	0	0	0	0	0	0
region_110	rs8031386	rs8040216	15	72255249	1	0	1	0	0	0	1
region_110	rs8031386	rs35167572	15	72378960	1	0	1	1	1	0	1
region_110	rs8031386	rs12595228	15	72267215	0	0	1	0	0	0	0
region_110	rs8031386	rs1384007	15	72229534	0	0	0	0	0	0	0
region_110	rs8031386	rs8192431	15	72492352	1	0	1	0	0	0	1
region_110	rs8031386	rs2607090	15	72496011	1	0	1	0	0	0	0
region_110	rs8031386	rs4776586	15	72430503	0	0	0	0	0	0	0
region_110	rs8031386	rs2957728	15	72236432	0	0	0	0	0	0	0
region_110	rs8031386	rs12912771	15	72162928	0	0	0	0	0	0	0
region_110	rs8031386	rs2957365	15	72348106	0	1	0	0	0	0	0
region_110	rs8031386	rs7177242	15	72184114	0	0	1	0	0	0	0
region_110	rs8031386	rs2856929	15	72496762	0	0	1	0	0	0	0
region_110	rs8031386	rs1481862	15	72245648	0	0	0	0	0	0	1
region_110	rs8031386	rs2306490	15	72227837	0	0	0	0	0	0	0
region_110	rs8031386	rs2246225	15	72115230	0	0	0	0	1	0	0
region_110	rs8031386	rs55763892	15	72540180	0	0	0	0	0	0	1
region_110	rs8031386	rs2957361	15	72345218	1	1	0	0	0	0	0
region_110	rs8031386	rs12917428	15	72221998	0	0	0	0	0	0	0
region_110	rs8031386	rs7170754	15	72218594	0	0	0	0	0	0	1
region_110	rs8031386	rs10518979	15	72268986	0	0	0	0	0	0	0
region_110	rs8031386	rs77685254	15	72525732	0	0	1	0	0	0	0
region_110	rs8031386	rs12439900	15	72373640	0	0	0	0	0	0	0
region_110	rs8031386	rs35186252	15	72392515	0	0	0	0	0	0	0
region_110	rs8031386	rs4411469	15	72421689	0	0	0	0	0	0	1
region_110	rs8031386	rs1074330	15	72250741	0	0	0	0	0	0	0
region_110	rs8031386	rs12901886	15	72408069	0	1	1	0	0	0	0
region_110	rs8031386	rs2306489	15	72227471	0	0	0	0	0	0	0
region_110	rs8031386	rs4238449	15	72421603	0	0	0	0	0	0	0
region_110	rs8031386	rs2279283	15	72243666	0	0	0	0	0	0	0
region_110	rs8031386	rs3803471	15	72500786	0	0	0	0	0	0	0
region_110	rs8031386	rs2929527	15	72282270	0	0	0	0	0	0	0
region_110	rs8031386	rs7170461	15	72218599	0	0	0	0	0	0	1
region_110	rs8031386	rs2957742	15	72302894	0	0	0	0	0	0	0
region_110	rs8031386	rs59975112	15	72423710	0	0	1	0	0	0	0
region_110	rs8031386	rs11072338	15	72245447	0	0	1	0	0	0	0
region_110	rs8031386	rs4777475	15	72218206	0	0	0	0	0	0	1
region_110	rs8031386	rs2899775	15	72268354	1	0	1	0	0	0	1
region_110	rs8031386	rs12593908	15	72399665	0	1	1	0	0	0	1
region_110	rs8031386	rs62025574	15	72236075	0	0	0	0	0	0	0
region_110	rs8031386	rs3784313	15	72187519	0	0	0	0	0	0	0
region_110	rs8031386	rs11852789	15	72265494	0	0	0	0	0	0	0
region_110	rs8031386	rs71395051	15	72239789	0	0	0	0	0	0	0
region_110	rs8031386	rs7173626	15	72186926	0	0	0	0	0	0	0
region_110	rs8031386	rs7403191	15	72160964	0	0	0	0	0	0	0
region_110	rs8031386	rs2128112	15	72186286	0	0	0	0	0	0	0
region_110	rs8031386	rs11853268	15	72238973	0	0	0	0	0	0	0
region_110	rs8031386	rs11634608	15	72255718	1	0	1	0	0	0	1
region_110	rs8031386	rs7183749	15	72377278	0	0	0	0	0	0	0
region_110	rs8031386	rs2957750	15	72332258	1	1	0	0	0	0	1
region_110	rs8031386	rs4776581	15	72207071	0	0	0	0	0	0	0
region_110	rs8031386	rs16956444	15	72271235	0	0	0	0	0	0	0
region_110	rs8031386	rs16956328	15	72143855	0	0	0	0	0	0	0
region_110	rs8031386	rs12902006	15	72252996	0	0	0	0	0	0	0
region_110	rs8031386	rs7182776	15	72462831	1	0	1	0	0	0	1
region_110	rs8031386	rs2929526	15	72282989	0	0	1	0	0	0	1
region_110	rs8031386	rs2957724	15	72248474	0	0	0	0	0	0	0
region_110	rs8031386	rs7164780	15	72402551	0	1	1	0	0	0	0
region_110	rs8031386	rs12591426	15	72418224	0	0	0	0	0	0	1
region_110	rs8031386	rs35115747	15	72298467	0	0	0	0	0	0	1
region_110	rs8031386	rs4526973	15	72138719	0	0	0	0	0	0	0
region_110	rs8031386	rs16953769	15	72463325	0	0	1	0	0	0	0
region_110	rs8031386	rs8036307	15	72175120	0	0	0	0	0	0	0
region_110	rs8031386	rs972029	15	72172986	0	0	0	0	0	0	0
region_110	rs8031386	rs12916694	15	72298140	0	0	0	0	0	0	0
region_110	rs8031386	rs35112434	15	72448326	1	0	1	1	0	0	1
region_110	rs8031386	rs12593134	15	72303007	0	0	0	0	0	0	1
region_110	rs8031386	rs8030815	15	72403001	0	1	0	0	0	0	1
region_110	rs8031386	rs2200056	15	72302667	0	0	0	0	0	0	0
region_110	rs8031386	rs4777477	15	72269612	0	0	0	0	0	0	1
region_110	rs8031386	rs8023788	15	72459847	0	0	1	1	0	0	0
region_110	rs8031386	rs2929513	15	72229180	0	0	0	0	0	0	0
region_110	rs8031386	rs7175197	15	72461648	0	0	1	1	0	0	0
region_110	rs8031386	rs11072339	15	72247190	0	0	0	0	0	0	0
region_110	rs8031386	rs12050895	15	72399869	0	1	1	0	0	0	0
region_110	rs8031386	rs7183055	15	72377048	0	0	0	0	0	0	0
region_110	rs8031386	rs12916951	15	72252498	0	0	0	0	0	0	0
region_110	rs8031386	rs2929532	15	72345110	1	1	0	0	0	0	1
region_110	rs8031386	rs3743224	15	72466799	1	0	1	0	0	1	0
region_110	rs8031386	rs12911154	15	72212653	0	0	0	0	0	0	0
region_110	rs8031386	rs8027164	15	72407733	0	1	1	0	0	0	0
region_110	rs8031386	rs8192386	15	72513148	0	1	1	0	0	0	0
region_110	rs8031386	rs4776584	15	72315801	0	0	0	0	0	0	0
region_110	rs8031386	rs4777471	15	72207804	0	0	0	0	0	0	0
region_110	rs8031386	rs8032038	15	72323791	0	0	0	0	0	0	0
region_110	rs8031386	rs13858	15	72433144	0	0	1	0	0	0	0
region_110	rs8031386	rs2957745	15	72288077	0	0	0	0	0	0	0
region_110	rs8031386	rs12903484	15	72299481	0	0	0	0	0	0	0
region_110	rs8031386	rs35673773	15	72399886	0	1	1	0	0	0	0
region_110	rs8031386	rs6494992	15	72420750	0	0	0	0	0	0	0
region_110	rs8031386	rs2899776	15	72268365	1	0	1	0	0	0	1
region_110	rs8031386	rs7175792	15	72431883	0	0	0	0	0	0	0
region_110	rs8031386	rs34137768	15	72257065	0	0	1	0	0	0	1
region_110	rs8031386	rs12901580	15	72362206	0	1	0	0	0	0	1
region_110	rs8031386	rs8025939	15	72460339	0	0	1	1	0	0	0
region_110	rs8031386	rs4454922	15	72422352	0	0	1	0	0	0	1
region_110	rs8031386	rs8037381	15	72425454	0	0	0	0	0	0	0
region_110	rs8031386	rs2899773	15	72196804	0	0	0	0	0	0	0
region_110	rs8031386	rs2929525	15	72287856	0	0	0	0	0	0	0
region_110	rs8031386	rs16956381	15	72193237	0	0	0	0	0	0	0
region_110	rs8031386	rs2278987	15	72409769	1	1	1	1	0	0	1
region_110	rs8031386	rs12148078	15	72300471	0	0	0	0	0	0	0
region_110	rs8031386	rs3759820	15	72300031	0	0	0	0	0	0	0
region_110	rs8031386	rs2912231	15	72567957	0	0	0	0	0	0	0
region_110	rs8031386	rs11637611	15	72551712	0	0	0	0	0	0	0
region_110	rs8031386	rs7162299	15	72414065	0	0	0	0	0	0	0
region_110	rs8031386	rs2415121	15	72134018	0	0	0	0	0	0	1
region_110	rs8031386	rs16956623	15	72536695	0	0	1	0	0	0	0
region_110	rs8031386	rs12592044	15	72419115	0	0	0	0	0	0	0
region_110	rs8031386	rs2054601	15	72184968	0	0	1	0	0	0	1
region_110	rs8031386	rs1000281	15	72553422	0	0	0	0	0	0	0
region_110	rs8031386	rs4777469	15	72188947	0	0	0	0	0	0	0
region_110	rs8031386	rs12050794	15	72169466	0	0	0	0	0	0	0
region_110	rs8031386	rs2957740	15	72307691	0	0	0	0	0	0	0
region_110	rs8031386	rs2306576	15	72170686	0	0	0	0	0	0	0
region_110	rs8031386	rs11630170	15	72448451	1	0	1	1	0	0	1
region_110	rs8031386	rs4777467	15	72138478	0	0	0	0	0	0	0
region_110	rs8031386	rs9302260	15	72174611	0	0	0	0	0	0	0
region_110	rs8031386	rs62022788	15	72559326	0	0	0	0	0	0	1
region_110	rs8031386	rs62023342	15	72161305	0	0	0	0	0	0	0
region_110	rs8031386	rs62023343	15	72174963	0	0	0	0	0	0	0
region_110	rs8031386	rs16956369	15	72182813	0	0	0	0	0	0	0
region_110	rs8031386	rs12913042	15	72202309	0	0	0	0	0	0	0
region_110	rs8031386	rs6494997	15	72560642	0	0	0	0	0	0	0
region_110	rs8031386	rs12161990	15	72202440	0	0	0	0	0	0	0
region_110	rs8031386	rs35206011	15	72539494	0	0	0	0	0	0	0
region_110	rs8031386	rs972028	15	72173092	0	0	0	0	0	0	0
region_110	rs8031386	rs11633327	15	72561629	0	0	0	0	0	0	0
region_110	rs8031386	rs2742323	15	72116778	0	0	0	0	0	0	0
region_110	rs8031386	rs11634622	15	72562327	0	1	1	0	0	0	0
region_110	rs8031386	rs12591338	15	72556847	0	0	1	0	0	0	0
region_110	rs8031386	rs2415130	15	72242554	0	0	0	0	0	0	0
region_110	rs8031386	rs7179942	15	72563074	0	1	1	0	0	0	0
region_110	rs8031386	rs11633167	15	72179178	0	0	0	0	0	0	0
region_110	rs8031386	rs16956634	15	72552243	0	0	0	0	0	0	0
region_110	rs8031386	rs2929508	15	72246964	0	0	0	0	0	0	0
region_110	rs8031386	rs12591313	15	72556746	0	0	1	0	0	0	0
region_110	rs8031386	rs2415126	15	72171243	0	0	0	0	0	0	1
region_110	rs8031386	rs72733369	15	72567260	0	0	0	0	0	0	0
region_110	rs8031386	rs12903980	15	72165549	0	0	0	0	0	0	0
region_110	rs8031386	rs1035744	15	72566615	0	0	1	0	0	0	0
region_110	rs8031386	rs7183810	15	72560458	0	0	0	0	0	0	0
region_110	rs8031386	rs8027647	15	72575214	0	0	0	0	0	0	0
region_110	rs8031386	rs11853101	15	72554391	0	0	0	0	0	0	0
region_110	rs8031386	rs62022789	15	72564492	1	0	1	1	0	0	1
region_110	rs8031386	rs8178	15	72114747	0	0	0	0	1	0	0
region_110	rs8031386	rs11858015	15	72552492	0	0	0	0	0	0	1
region_110	rs8031386	rs8038007	15	72568043	0	0	0	0	0	0	0
region_110	rs8031386	rs12442886	15	72473611	0	0	1	0	0	1	0
region_110	rs8031386	rs34189331	15	72404573	0	1	0	0	0	0	0
region_110	rs8031386	rs3784310	15	72103427	0	0	1	1	1	1	0
region_110	rs8031386	rs12904652	15	72548765	0	0	0	0	0	0	0
region_110	rs8031386	rs12591578	15	72082510	1	0	1	0	0	0	1
region_110	rs8031386	rs2959930	15	72598614	1	0	0	0	0	1	0
region_110	rs8031386	rs12898585	15	72473928	0	0	1	0	0	0	0
region_110	rs8031386	rs7183196	15	72544401	0	0	0	0	0	0	0
region_110	rs8031386	rs2723342	15	72107699	0	0	0	0	0	1	0
region_110	rs8031386	rs12914636	15	72342989	0	1	0	0	0	0	0
region_110	rs8031386	rs7169264	15	72540296	0	0	0	0	0	0	1
region_110	rs8031386	rs713048	15	72543084	0	0	1	0	0	0	0
region_110	rs8031386	rs16956302	15	72136243	0	0	0	0	0	0	0
region_110	rs8031386	rs2625530	15	72126034	0	0	0	0	0	0	0
region_110	rs8031386	rs2723343	15	72108269	0	0	0	0	0	1	0
region_110	rs8031386	rs9120	15	72115763	0	0	0	0	1	0	0
region_110	rs8031386	rs4238447	15	72131880	0	0	0	0	0	0	0
region_110	rs8031386	rs4776579	15	72132608	0	0	0	0	0	0	0
region_110	rs8031386	rs2723356	15	72113528	0	0	0	0	1	0	0
region_110	rs8031386	rs4777464	15	72131763	0	0	0	0	0	0	0
region_110	rs8031386	rs11072332	15	72108307	0	0	0	0	0	1	0
region_111	rs7179095	rs6496691	15	91109611	0	0	1	0	0	0	0
region_111	rs7179095	rs11073937	15	91110087	0	0	1	0	0	0	0
region_111	rs7179095	rs8042497	15	91110331	0	1	1	0	0	0	0
region_111	rs7179095	rs6496697	15	91131832	1	1	1	0	0	0	1
region_111	rs7179095	rs6416552	15	91132111	0	1	1	0	0	0	0
region_111	rs7179095	rs7171629	15	91133088	0	0	0	0	0	0	0
region_111	rs7179095	rs6416553	15	91135411	0	1	1	0	0	0	1
region_111	rs7179095	rs6496698	15	91135558	0	1	1	0	0	0	1
region_111	rs7179095	rs6416554	15	91138290	0	0	1	0	0	0	0
region_111	rs7179095	rs12438183	15	91139244	1	0	1	0	0	0	0
region_111	rs7179095	rs10852136	15	91139798	0	0	1	0	0	0	0
region_111	rs7179095	rs7495132	15	91172901	0	0	0	0	0	0	0
region_111	rs7179095	rs7171533	15	91184798	0	0	0	0	0	0	0
region_111	rs7179095	rs16944699	15	91192713	0	0	1	0	0	0	0
region_111	rs7179095	rs16944702	15	91192738	0	0	1	0	0	0	0
region_111	rs7179095	rs7179095	15	91186461	1	0	1	0	0	0	0
region_111	rs12913420	rs12913420	15	90797010	0	0	1	0	0	0	0
region_111	rs12913420	rs2063744	15	90818641	1	0	1	0	0	0	1
region_111	rs12913420	rs35048835	15	90819132	0	0	0	0	0	0	0
region_111	rs12913420	rs11910	15	90820721	0	0	0	0	0	0	0
region_111	rs12913420	rs12595409	15	90818469	1	0	1	0	0	0	1
region_111	rs12913420	rs7177358	15	90808507	1	0	1	1	0	0	1
region_111	rs12913420	rs4595780	15	90818827	0	0	0	0	0	0	0
region_111	rs12913420	rs7495784	15	91068882	0	0	0	0	0	0	0
region_111	rs12913420	rs4031382	15	91064533	0	0	0	0	0	0	0
region_111	rs12913420	rs2048706	15	90801248	0	0	1	0	0	0	0
region_111	rs12913420	rs2063743	15	90800449	0	0	1	0	0	0	0
region_111	rs12913420	rs2063742	15	90800408	0	0	1	0	0	0	0
region_111	rs12913420	rs4932307	15	90780231	0	0	0	0	0	0	0
region_111	rs12913420	rs4932311	15	90800109	0	0	1	0	0	0	0
region_111	rs12913420	rs11633723	15	91070509	0	0	1	0	0	0	0
region_111	rs12913420	rs2063741	15	90800293	0	0	1	0	0	0	0
region_111	rs12913420	rs2063740	15	90800126	0	0	1	0	0	0	0
region_111	rs12913420	rs12914775	15	90797093	0	0	1	0	0	0	0
region_111	rs12913420	rs12914094	15	90796704	0	0	1	0	0	0	0
region_111	rs12913420	rs35022056	15	90796876	0	0	1	0	0	0	0
region_111	rs12913420	rs71405691	15	90792684	1	0	1	1	0	0	1
region_111	rs12913420	rs12591407	15	90797860	0	0	1	0	0	0	0
region_111	rs12913420	rs1969246	15	90797966	0	0	1	0	0	0	0
region_111	rs12913420	rs881342	15	90793665	0	0	1	1	0	0	0
region_111	rs12913420	rs2352219	15	90795460	0	0	1	0	0	0	0
region_111	rs12913420	rs2063739	15	90798953	0	0	1	0	0	0	0
region_111	rs12913420	rs34255732	15	90792940	1	0	1	1	0	0	1
region_111	rs12913420	rs4932309	15	90794188	0	0	1	0	0	0	0
region_111	rs12913420	rs12591585	15	90792674	1	0	1	1	0	0	1
region_111	rs12913420	rs4932171	15	90794102	0	0	1	0	0	0	0
region_111	rs12913420	rs11852389	15	91077822	0	1	1	0	0	0	0
region_111	rs12913420	rs62022292	15	90839970	0	0	0	0	0	0	0
region_111	rs12913420	rs12900595	15	90785549	0	0	0	0	0	0	0
region_111	rs12913420	rs1105702	15	90795853	0	0	1	0	0	0	1
region_111	rs12913420	rs1996179	15	90799282	1	0	1	0	0	0	0
region_111	rs12913420	rs12912620	15	90796558	0	0	1	0	0	0	1
region_111	rs12913420	rs4319744	15	90794448	0	0	1	0	0	0	0
region_111	rs12913420	rs71405692	15	90792697	1	0	1	1	0	0	1
region_111	rs12913420	rs2882858	15	90794845	0	0	1	0	0	0	0
region_111	rs12913420	rs8025228	15	90789288	0	0	0	0	0	0	0
region_111	rs12913420	rs11073920	15	90792506	1	0	1	1	0	0	1
region_111	rs12913420	rs881341	15	90793611	0	0	1	1	0	0	0
region_111	rs12913420	rs7173922	15	90786986	0	0	0	0	0	0	0
region_111	rs12913420	rs12592105	15	90792760	1	0	1	1	0	0	1
region_111	rs12913420	rs7497536	15	90787936	0	0	0	0	0	0	0
region_111	rs12913420	rs11637971	15	91079863	0	1	1	0	0	0	1
region_111	rs12913420	rs11855930	15	90788884	0	0	0	0	0	0	0
region_111	rs12913420	rs11638010	15	91079920	0	1	1	0	0	0	1
region_111	rs12913420	rs8023756	15	90789143	0	0	0	0	0	0	0
region_111	rs12913420	rs12901544	15	90792115	0	0	1	1	0	0	0
region_111	rs12913420	rs8027179	15	91080776	0	1	1	0	0	0	1
region_111	rs12913420	rs6496685	15	91079465	0	1	1	0	0	0	0
region_111	rs12913420	rs8027581	15	91081021	0	1	0	0	0	0	0
region_111	rs12913420	rs12916170	15	90792018	0	0	1	0	0	0	0
region_111	rs12913420	rs12595130	15	90791383	0	0	0	0	0	0	0
region_111	rs12913420	rs12903058	15	91061121	0	0	0	0	0	0	0
region_111	rs12913420	rs11635361	15	91081791	0	1	1	0	0	0	0
region_111	rs12913420	rs4932306	15	90776732	1	1	1	1	0	0	1
region_111	rs12913420	rs1973537	15	91062901	0	0	1	0	0	0	0
region_111	rs12913420	rs10459677	15	91042399	0	0	0	0	0	0	1
region_111	rs12913420	rs2048707	15	90801584	0	0	1	0	0	0	0
region_111	rs12913420	rs4932343	15	91048012	0	0	0	0	0	0	0
region_111	rs12913420	rs11073930	15	91046712	0	0	0	0	0	0	1
region_111	rs12913420	rs2074584	15	91009381	0	0	1	0	0	0	1
region_111	rs12913420	rs2352601	15	91053125	0	0	0	0	1	0	0
region_111	rs12913420	rs2074583	15	91009192	0	0	1	0	0	0	1
region_111	rs12913420	rs16944405	15	90975517	0	1	0	0	0	0	0
region_111	rs12913420	rs8025979	15	90777267	1	0	1	1	0	0	1
region_111	rs12913420	rs7172909	15	90991416	0	1	0	0	0	0	0
region_111	rs12913420	rs7498113	15	91051192	0	0	0	0	0	0	0
region_111	rs12913420	rs886491	15	90993215	0	1	0	0	0	0	0
region_111	rs12913420	rs4932344	15	91048024	0	0	0	0	0	0	0
region_111	rs12913420	rs7173201	15	90991195	0	1	1	0	0	0	0
region_111	rs12913420	rs6496677	15	90990358	0	1	0	0	0	0	0
region_111	rs12913420	rs2589953	15	90959954	0	0	0	0	0	0	1
region_111	rs12913420	rs7496461	15	91074786	0	1	1	1	0	0	0
region_111	rs12913420	rs2601201	15	90958000	1	1	1	1	0	0	1
region_111	rs12913420	rs2158406	15	90994499	0	1	1	0	0	0	0
region_111	rs12913420	rs56236677	15	90797586	0	0	1	0	0	0	0
region_111	rs12913420	rs57962570	15	90985596	0	1	1	0	0	0	0
region_111	rs12913420	rs8025487	15	90995235	0	0	0	0	0	0	1
region_111	rs12913420	rs1044813	15	90774259	0	1	1	1	0	0	1
region_111	rs12913420	rs2073705	15	90774039	0	1	1	1	0	0	1
region_111	rs12913420	rs2601206	15	90962699	0	1	1	0	0	0	0
region_111	rs12913420	rs2657947	15	90968977	0	1	1	0	0	0	1
region_111	rs12913420	rs12595760	15	90822211	0	0	0	0	0	0	1
region_111	rs12913420	rs1993162	15	90968514	0	1	1	0	0	0	0
region_111	rs12913420	rs2256388	15	90969335	0	1	1	0	0	0	0
region_111	rs12913420	rs2657946	15	90967513	0	1	1	0	0	0	0
region_111	rs12913420	rs2526000	15	90962626	0	1	1	0	0	0	0
region_111	rs12913420	rs112872412	15	90824906	0	0	0	0	0	0	1
region_111	rs12913420	rs2589951	15	90958392	0	1	1	0	0	0	0
region_111	rs12913420	rs12593254	15	90822014	0	0	0	0	0	0	0
region_111	rs12913420	rs2601207	15	90963542	1	1	1	1	0	0	1
region_111	rs12913420	rs1044246	15	90772200	0	1	1	0	0	0	1
region_111	rs12913420	rs2526002	15	90965655	0	1	1	0	0	0	0
region_111	rs12913420	rs10048009	15	90825433	0	0	0	0	0	0	0
region_111	rs12913420	rs2253419	15	90945875	0	1	1	1	0	0	1
region_111	rs12913420	rs62020733	15	90995287	0	0	0	0	0	0	1
region_111	rs12913420	rs2657948	15	90948617	0	1	1	0	0	0	0
region_111	rs12913420	rs2526001	15	90964193	0	1	1	0	0	0	1
region_111	rs12913420	rs112485928	15	90831914	0	0	0	0	0	0	0
region_111	rs12913420	rs12591417	15	90835068	1	0	1	0	0	0	1
region_111	rs12913420	rs34255992	15	90796867	0	0	1	0	0	0	0
region_111	rs12913420	rs10083710	15	90799802	0	0	1	0	0	0	0
region_112	rs9924886	rs9924886	16	68743939	1	0	1	1	0	0	0
region_112	rs9924886	rs9927407	16	68744532	0	0	1	0	0	0	0
region_112	rs9924886	rs3118227	16	68734855	0	0	1	0	0	0	0
region_112	rs9924886	rs12920562	16	68737512	0	0	1	0	0	0	0
region_112	rs9924886	rs3114410	16	68733665	0	0	1	0	0	0	0
region_112	rs9924886	rs3118233	16	68733646	0	0	1	0	0	0	0
region_112	rs9924886	rs34592833	16	68739125	0	0	1	0	0	0	0
region_112	rs9924886	rs8045022	16	68807087	0	1	1	0	0	0	0
region_112	rs9924886	rs7200690	16	68778457	0	1	1	1	0	0	1
region_112	rs9924886	rs9936682	16	68748223	0	0	1	0	0	0	0
region_112	rs9924886	rs8056538	16	68802282	0	1	1	0	0	0	1
region_112	rs9924886	rs9646284	16	68791306	0	1	1	0	0	0	0
region_112	rs9924886	rs12922777	16	68813629	0	1	1	0	0	0	0
region_112	rs9924886	rs9933844	16	68747001	0	0	1	0	0	0	0
region_112	rs9924886	rs4783667	16	68752878	0	0	1	0	0	0	0
region_112	rs9924886	rs1981870	16	68776246	0	1	1	0	0	0	0
region_112	rs9924886	rs7194355	16	68770288	0	0	1	0	0	1	0
region_112	rs9924886	rs9936621	16	68798682	0	1	1	0	0	0	0
region_112	rs9924886	rs28549017	16	68758828	1	0	1	0	0	0	1
region_112	rs9924886	rs1957999	16	68735835	0	0	0	0	0	0	0
region_112	rs9924886	rs12930910	16	68762520	0	0	1	0	0	0	0
region_112	rs9924886	rs9928847	16	68797893	0	1	1	0	0	0	0
region_112	rs9924886	rs3114409	16	68732049	1	0	1	0	0	0	0
region_112	rs9924886	rs28871723	16	68763961	0	0	1	0	0	0	0
region_112	rs9924886	rs2902323	16	68736292	0	0	1	0	0	0	0
region_112	rs9924886	rs9282650	16	68809640	0	1	1	0	0	0	0
region_112	rs9924886	rs10852450	16	68749529	1	0	1	0	0	0	1
region_112	rs9924886	rs4485355	16	68754730	0	0	1	0	0	0	0
region_112	rs9924886	rs12930371	16	68802936	0	1	1	0	0	0	0
region_112	rs9924886	rs12448448	16	68802516	0	1	1	0	0	0	0
region_112	rs9924886	rs28628339	16	68803844	0	1	1	0	0	0	0
region_112	rs9924886	rs28450087	16	68803726	0	1	1	0	0	0	0
region_112	rs9924886	rs4500718	16	68754312	0	0	1	0	0	0	0
region_112	rs9924886	rs12446407	16	68804068	0	1	1	0	0	0	0
region_112	rs9924886	rs72785165	16	68755635	0	0	1	0	0	0	0
region_112	rs9924886	rs16260	16	68771034	1	1	1	1	0	1	1
region_112	rs9924886	rs11865026	16	68774283	0	1	1	0	0	0	1
region_112	rs9924886	rs72785179	16	68767912	0	0	1	0	0	0	0
region_112	rs9924886	rs3114411	16	68734591	0	0	1	0	0	0	0
region_112	rs9924886	rs4783571	16	68806778	0	1	1	0	0	0	0
region_112	rs9924886	rs12708889	16	68808283	0	1	1	0	0	0	0
region_112	rs9924886	rs13334326	16	68809207	0	1	1	0	0	0	1
region_112	rs9924886	rs8044058	16	68807088	0	1	1	0	0	0	0
region_112	rs9924886	rs9646283	16	68791231	0	1	1	0	0	0	0
region_112	rs9924886	rs3118235	16	68732977	0	0	1	0	0	0	0
region_112	rs9924886	rs12596061	16	68807828	0	1	1	0	0	0	0
region_112	rs9924886	rs11075696	16	68731365	0	0	1	0	0	0	0
region_112	rs9924886	rs35069703	16	68789445	0	1	1	0	0	0	1
region_112	rs9924886	rs4783570	16	68806539	0	1	1	0	0	0	0
region_112	rs9924886	rs67359183	16	68814204	0	1	1	0	0	0	0
region_112	rs9924886	rs12921546	16	68780069	0	1	1	0	0	0	0
region_112	rs9924886	rs4783681	16	68806508	0	1	1	0	0	0	0
region_112	rs9924886	rs12446413	16	68804317	1	1	1	0	0	0	0
region_112	rs9924886	rs2161664	16	68814316	0	1	1	0	0	0	0
region_112	rs9924886	rs12599517	16	68814590	0	1	1	0	0	0	0
region_112	rs9924886	rs7184242	16	68757572	0	0	1	0	0	0	0
region_112	rs9924886	rs13339591	16	68809273	0	1	1	0	0	0	1
region_112	rs9924886	rs13334294	16	68809278	0	1	1	0	0	0	1
region_112	rs9924886	rs12443730	16	68804342	1	1	1	0	0	0	0
region_112	rs9924886	rs7186333	16	68815838	0	1	1	0	0	0	0
region_112	rs9924886	rs13333528	16	68790502	1	1	1	0	0	0	1
region_112	rs9924886	rs12446575	16	68791644	0	1	1	0	0	0	0
region_112	rs9924886	rs17772363	16	68788909	0	1	1	0	0	0	0
region_112	rs9924886	rs2113200	16	68814948	0	1	1	0	0	0	0
region_112	rs9924886	rs34909703	16	68740097	0	0	1	0	0	0	0
region_112	rs9924886	rs9936721	16	68748027	0	0	1	0	0	0	0
region_112	rs9924886	rs34565494	16	68741769	1	0	1	1	0	0	1
region_112	rs9924886	rs4783565	16	68750190	0	0	1	0	0	0	0
region_112	rs9924886	rs2113199	16	68814502	0	1	1	0	0	0	0
region_112	rs9924886	rs35648619	16	68811737	0	1	1	0	0	0	0
region_112	rs9924886	rs9932679	16	68751904	0	0	1	0	0	0	0
region_112	rs9924886	rs9927329	16	68750331	0	0	1	0	0	0	0
region_112	rs9924886	rs112225541	16	68755165	0	0	1	0	0	0	0
region_112	rs9924886	rs9939049	16	68812301	0	1	1	1	0	0	0
region_112	rs9924886	rs17772411	16	68810923	0	1	1	0	0	0	0
region_112	rs9924886	rs12922368	16	68739851	0	0	1	0	0	0	0
region_112	rs9924886	rs2113201	16	68815000	0	1	1	0	0	0	0
region_112	rs9924886	rs4783675	16	68800035	0	1	1	0	0	0	0
region_112	rs9924886	rs4783674	16	68799944	0	1	1	0	0	0	0
region_112	rs9924886	rs13334471	16	68800452	0	1	1	0	0	0	0
region_112	rs9924886	rs7198799	16	68818390	0	1	1	0	0	0	0
region_112	rs9924886	rs7186084	16	68816260	1	1	1	0	0	0	0
region_112	rs9924886	rs9929479	16	68821271	0	1	1	0	0	0	0
region_112	rs9924886	rs2961	16	68818903	0	1	1	0	0	0	0
region_113	rs3936188	rs3936188	16	80036840	0	0	0	0	0	0	0
region_113	rs3936188	rs6564723	16	80037409	0	0	0	0	0	0	0
region_113	rs3936188	rs4426358	16	80038161	0	0	0	0	1	0	0
region_113	rs3936188	rs9929923	16	80043138	0	0	0	0	0	0	0
region_113	rs3936188	rs4341754	16	80039621	0	0	0	0	0	0	0
region_113	rs3936188	rs4076249	16	80035991	0	0	0	0	1	0	0
region_113	rs3936188	rs4076250	16	80036068	0	0	0	0	1	0	0
region_113	rs3936188	rs3924082	16	80038512	0	0	0	0	0	0	1
region_113	rs3936188	rs4439776	16	80038715	0	0	0	0	0	0	0
region_113	rs3936188	rs12921341	16	80040583	1	0	1	1	0	0	1
region_113	rs3936188	rs12930889	16	80038942	0	0	0	0	0	0	0
region_113	rs3936188	rs9930005	16	80043258	0	0	0	0	0	0	0
region_113	rs3936188	rs8053769	16	80037049	0	0	0	0	0	0	0
region_113	rs3936188	rs4073088	16	80036925	0	0	0	0	0	0	0
region_113	rs3936188	rs9935292	16	80044738	0	0	0	0	0	0	0
region_113	rs3936188	rs8057036	16	80042600	0	0	0	0	0	0	0
region_113	rs3936188	rs9931548	16	80043430	0	0	0	0	0	0	0
region_113	rs3936188	rs11647839	16	80036384	0	0	0	0	1	0	0
region_113	rs3936188	rs9924079	16	80041110	0	0	0	0	0	0	0
region_113	rs3936188	rs9932265	16	80043548	0	0	0	0	0	0	0
region_113	rs3936188	rs9923943	16	80040904	0	0	1	1	0	0	0
region_113	rs3936188	rs9923939	16	80040888	0	0	1	1	0	0	0
region_113	rs3936188	rs9929759	16	80042989	0	0	0	0	0	0	0
region_113	rs3936188	rs9924359	16	80043313	0	0	0	0	0	0	0
region_113	rs3936188	rs9934311	16	80040804	0	0	1	1	0	0	1
region_113	rs3936188	rs4445914	16	80039882	0	0	0	0	0	0	1
region_113	rs3936188	rs8063712	16	80042806	0	0	0	0	0	0	0
region_113	rs3936188	rs9926410	16	80041466	0	0	1	0	0	0	1
region_113	rs3936188	rs9927433	16	80044605	0	0	0	0	0	0	0
region_113	rs3936188	rs4073089	16	80036594	0	0	0	0	1	0	0
region_113	rs3936188	rs4505341	16	80034203	0	0	0	0	0	0	0
region_113	rs3936188	rs9936732	16	80041086	0	0	0	0	0	0	0
region_113	rs3936188	rs9921198	16	80039964	0	0	0	0	0	0	0
region_113	rs3936188	rs12923727	16	80048280	0	0	1	0	0	0	1
region_113	rs3936188	rs4611478	16	80034236	0	0	0	0	0	0	0
region_113	rs3936188	rs4490014	16	80035732	0	0	0	0	0	0	0
region_113	rs3936188	rs4076251	16	80036148	0	0	0	0	1	0	0
region_113	rs3936188	rs4485384	16	80035697	0	0	0	0	0	0	0
region_113	rs3936188	rs9924378	16	80035498	0	0	0	0	0	0	0
region_113	rs3936188	rs12149105	16	80028413	0	0	1	0	0	0	0
region_114	rs899244	rs899244	16	86700030	0	0	1	0	1	1	0
region_114	rs899244	rs12923555	16	86703086	1	0	1	0	0	1	0
region_114	rs899244	rs62042090	16	86703949	0	0	1	0	0	1	1
region_114	rs899244	rs35295491	16	86701111	0	0	1	0	1	0	0
region_114	rs899244	rs34740226	16	86701519	0	0	1	0	1	0	0
region_114	rs899244	rs12928518	16	86702768	0	0	1	0	0	1	0
region_114	rs899244	rs7192259	16	86702285	0	0	1	0	0	1	0
region_114	rs899244	rs7186373	16	86702158	0	0	1	0	0	1	1
region_114	rs899244	rs7184245	16	86701780	0	0	1	1	1	0	1
region_114	rs899244	rs12443866	16	86702431	0	0	1	0	0	1	0
region_114	rs899244	rs59689370	16	86691273	0	0	1	1	0	0	0
region_114	rs899244	rs16941835	16	86695720	0	0	1	0	1	1	0
region_114	rs899244	rs11117200	16	86705372	1	0	1	0	1	1	0
region_114	rs899244	rs7199483	16	86697008	0	0	1	0	0	0	0
region_114	rs899244	rs36005190	16	86696224	0	0	1	0	1	0	0
region_114	rs899244	rs35285681	16	86706795	0	0	1	0	1	0	0
region_114	rs899244	rs12918331	16	86700865	0	0	1	0	1	0	0
region_114	rs899244	rs299938	16	86694417	0	0	1	1	1	1	0
region_114	rs7206216	rs7206216	16	86338288	0	0	1	0	0	1	0
region_114	rs7206216	rs12149163	16	86339315	0	0	1	0	0	1	0
region_114	rs7206216	rs12149501	16	86339403	0	0	1	0	0	1	0
region_114	rs7206216	rs2665316	16	86340034	0	0	1	0	0	1	0
region_114	rs7206216	rs2696839	16	86340448	0	0	1	0	0	1	0
region_114	rs7206216	rs7200646	16	86335351	0	0	1	0	0	1	0
region_114	rs4843915	rs4843915	16	86251524	0	0	1	0	1	1	0
region_114	rs4843915	rs4843916	16	86251719	0	0	1	0	0	1	0
region_114	rs4843915	rs4843917	16	86251724	0	0	1	0	0	1	0
region_114	rs4843915	rs847208	16	86254051	0	0	1	0	0	1	0
region_114	rs4843915	rs34199348	16	86257952	1	0	1	0	0	1	1
region_114	rs11117455	rs28448276	16	86161667	0	0	0	0	0	1	0
region_114	rs11117455	rs12447057	16	86168727	0	0	1	0	0	1	0
region_114	rs11117455	rs12447085	16	86168801	0	0	1	0	0	1	0
region_114	rs11117455	rs12447091	16	86168845	0	0	1	0	0	1	0
region_114	rs11117455	rs8043799	16	86169087	1	0	1	0	0	1	1
region_114	rs11117455	rs8056862	16	86169419	0	0	1	0	0	1	0
region_114	rs11117455	rs11117453	16	86169437	0	0	1	0	0	1	0
region_114	rs11117455	rs11863273	16	86169448	0	0	1	0	0	1	0
region_114	rs11117455	rs11863347	16	86169595	0	0	1	0	0	1	1
region_114	rs11117455	rs8054243	16	86169875	0	0	1	0	0	1	0
region_114	rs11117455	rs8045878	16	86170110	0	0	1	0	0	1	0
region_114	rs11117455	rs11117454	16	86170590	0	0	1	0	0	1	0
region_114	rs11117455	rs56154186	16	86171482	1	0	1	0	0	1	0
region_114	rs11117455	rs56330529	16	86171510	1	0	1	0	0	1	0
region_114	rs11117455	rs9924461	16	86176539	1	0	1	0	0	1	1
region_114	rs11117455	rs9939166	16	86176631	1	0	1	0	0	1	1
region_114	rs11117455	rs9938747	16	86176704	1	0	1	0	0	1	1
region_114	rs11117455	rs58543501	16	86176943	0	0	1	0	0	0	0
region_114	rs11117455	rs28581863	16	86177284	0	0	1	0	0	0	0
region_114	rs11117455	rs2030011	16	86177736	0	0	1	0	0	0	1
region_114	rs11117455	rs28691742	16	86177773	0	0	1	0	0	0	0
region_114	rs11117455	rs60952581	16	86178158	0	0	0	0	0	0	0
region_114	rs11117455	rs11861591	16	86179621	0	0	1	0	0	0	0
region_114	rs11117455	rs11117456	16	86180244	0	0	0	0	0	0	0
region_114	rs11117455	rs57178502	16	86181069	0	0	0	0	0	0	0
region_114	rs11117455	rs62051912	16	86181945	0	0	0	0	0	0	0
region_114	rs11117455	rs62051914	16	86183951	1	0	1	0	0	1	0
region_114	rs11117455	rs62051916	16	86185044	1	0	1	1	0	1	1
region_114	rs11117455	rs1532471	16	86185911	1	0	1	0	0	1	0
region_114	rs11117455	rs11863438	16	86186132	1	0	1	0	0	1	0
region_114	rs11117455	rs11860820	16	86186412	1	0	1	0	0	1	0
region_114	rs11117455	rs2047397	16	86187534	1	0	1	0	0	1	0
region_114	rs11117455	rs2352934	16	86187627	1	0	1	0	0	1	0
region_114	rs11117455	rs1809844	16	86188011	0	0	1	0	0	1	0
region_114	rs11117455	rs904195	16	86188467	0	0	1	0	0	1	0
region_114	rs11117455	rs7498851	16	86190380	0	0	1	0	0	0	0
region_114	rs11117455	rs7500749	16	86190381	0	0	1	0	0	0	0
region_114	rs11117455	rs62051950	16	86190611	0	0	1	0	0	0	0
region_114	rs11117455	rs11117455	16	86179919	0	0	1	0	0	0	1
region_115	rs4968127	rs4968127	17	809643	0	1	1	0	0	1	0
region_115	rs4968127	rs4968126	17	809425	0	1	1	0	0	1	0
region_115	rs4968127	rs4968065	17	809909	0	0	0	0	0	1	0
region_115	rs4968127	rs9893860	17	812533	0	0	1	0	1	1	0
region_115	rs4968127	rs9915645	17	812534	0	0	1	0	1	1	0
region_115	rs4968127	rs9328723	17	812491	0	0	1	0	1	1	0
region_115	rs4968127	rs9328722	17	812404	0	0	1	0	1	1	0
region_115	rs4968127	rs8069566	17	811142	0	0	1	0	1	1	0
region_115	rs4968127	rs2132512	17	810559	0	0	1	0	0	1	0
region_115	rs4968127	rs11652877	17	811509	0	0	1	0	1	1	0
region_115	rs4968127	rs2132513	17	810649	0	0	0	0	0	1	0
region_115	rs73975588	rs7214744	17	812940	0	0	1	0	0	1	1
region_115	rs73975588	rs73975586	17	814243	0	1	1	1	0	1	0
region_115	rs73975588	rs73975587	17	815521	0	0	1	0	0	1	0
region_115	rs73975588	rs7220717	17	816250	0	0	1	0	0	1	0
region_115	rs73975588	rs73975588	17	816741	0	1	1	0	0	1	0
region_115	rs11247566	rs11247566	17	835371	0	0	1	1	0	0	0
region_115	rs11247566	rs8081177	17	836077	0	0	1	1	0	1	1
region_115	rs11247566	rs56072437	17	834510	0	0	1	0	0	0	0
region_115	rs11247566	rs62067216	17	835030	0	0	1	0	0	0	0
region_115	rs11247566	rs11651883	17	835502	0	0	1	1	0	1	0
region_115	rs11247566	rs11656204	17	836233	1	0	1	1	0	1	1
region_115	rs11247566	rs55883617	17	836108	1	0	1	1	0	1	1
region_115	rs11247566	rs56272814	17	834408	0	0	1	0	0	0	0
region_115	rs11247566	rs55990547	17	834418	0	0	1	0	0	0	0
region_115	rs11247566	rs62067210	17	834463	0	0	1	0	0	0	0
region_115	rs11247566	rs11867444	17	833737	0	0	1	0	0	1	1
region_116	rs1078643	rs1078643	17	10707241	1	1	1	1	0	0	1
region_117	rs112592783	rs112592783	17	70633625	0	0	1	0	0	0	0
region_117	rs112592783	rs72849437	17	70631124	1	0	1	1	0	0	1
region_117	rs112592783	rs8072795	17	70639184	0	0	1	0	0	0	0
region_117	rs112592783	rs8074064	17	70639301	0	0	1	0	0	0	0
region_117	rs112592783	rs4072601	17	70641327	0	0	1	0	0	0	0
region_117	rs112592783	rs8073117	17	70639396	0	0	1	0	0	0	0
region_117	rs112592783	rs8073111	17	70639387	0	0	1	0	0	0	0
region_117	rs112592783	rs116956401	17	70619347	1	0	1	1	0	0	1
region_117	rs112592783	rs17780189	17	70624031	0	0	1	0	1	0	1
region_117	rs3803832	rs3803832	17	70420524	0	1	1	1	0	0	0
region_117	rs3803832	rs4793442	17	70408871	0	1	1	0	0	0	0
region_118	rs35204860	rs35204860	17	81053330	0	0	1	0	0	0	0
region_118	rs35204860	rs34400960	17	81057622	0	0	1	1	0	1	1
region_118	rs35204860	rs4986143	17	81059032	0	0	1	1	0	1	0
region_118	rs35204860	rs4986142	17	81059170	0	0	1	1	0	1	0
region_118	rs35204860	rs7223467	17	81051887	0	1	1	1	0	0	0
region_118	rs35204860	rs35763419	17	81057834	0	0	1	1	0	1	0
region_118	rs35204860	rs8269	17	81052423	0	1	1	0	0	0	1
region_118	rs35204860	rs36079436	17	81058310	0	0	1	1	0	1	0
region_118	rs35204860	rs34403018	17	81054079	0	0	1	0	0	0	0
region_119	rs1612128	rs11876399	18	3615943	0	0	1	0	0	0	0
region_119	rs1612128	rs12607098	18	3615454	0	0	1	0	0	0	1
region_119	rs1612128	rs12964324	18	3615228	0	0	1	0	0	0	0
region_119	rs1612128	rs1618629	18	3617372	0	0	1	0	0	0	0
region_119	rs1612128	rs1675247	18	3618506	1	0	1	1	0	0	1
region_119	rs1612128	rs1675254	18	3613900	0	0	1	0	0	0	0
region_119	rs1612128	rs1791373	18	3616779	0	0	1	0	0	0	0
region_119	rs1612128	rs1791375	18	3613827	0	0	1	0	0	0	0
region_119	rs1612128	rs1612128	18	3616083	0	0	1	0	0	0	0
region_12	rs2078095	rs2078095	1	240408346	0	0	1	0	0	0	0
region_12	rs2078095	rs1004076	1	240409620	0	0	1	0	0	0	0
region_12	rs2078095	rs1456657	1	240407307	0	0	1	0	0	0	0
region_12	rs2078095	rs1456658	1	240408572	0	0	1	0	0	0	0
region_12	rs2078095	rs6429195	1	240407383	0	0	1	0	0	0	0
region_12	rs2078095	rs1456655	1	240407163	0	0	1	0	0	0	0
region_12	rs2078095	rs1456654	1	240406983	0	0	1	0	0	0	0
region_12	rs2078095	rs7532129	1	240406672	0	0	1	0	0	0	0
region_12	rs2078095	rs60556029	1	240408075	0	0	1	0	0	0	1
region_12	rs2078095	rs17626030	1	240435787	0	0	0	0	0	0	0
region_120	rs2337113	rs2337113	18	46452327	0	1	1	1	0	0	0
region_120	rs2337113	rs4939567	18	46451873	0	1	1	0	0	0	0
region_120	rs4939821	rs4939824	18	46392391	0	0	1	0	0	0	0
region_120	rs4939821	rs12953859	18	46396106	0	0	1	0	0	0	0
region_120	rs4939821	rs73958647	18	46480475	0	0	1	0	0	0	0
region_120	rs4939821	rs78308288	18	46482687	0	0	1	0	0	0	1
region_120	rs4939821	rs79521338	18	46483542	0	0	1	0	0	0	0
region_120	rs4939821	rs2337147	18	46483810	0	0	1	0	0	0	0
region_120	rs4939821	rs73435499	18	46486155	1	0	1	0	0	0	0
region_120	rs4939821	rs7240215	18	46490181	1	0	1	0	0	0	1
region_120	rs4939821	rs7240835	18	46490397	0	0	1	0	0	0	0
region_120	rs4939821	rs113190122	18	46491655	0	0	0	0	0	0	0
region_120	rs4939821	rs8096663	18	46492316	0	0	0	0	0	0	0
region_120	rs4939821	rs2584765	18	46507314	0	0	1	0	0	0	0
region_120	rs4939821	rs9957562	18	46509446	0	0	1	0	0	0	0
region_120	rs4939821	rs1665818	18	46517895	0	0	1	0	0	0	0
region_120	rs4939821	rs1611803	18	46517900	0	0	1	0	0	0	0
region_120	rs4939821	rs357868	18	46518624	1	0	1	1	0	0	0
region_120	rs4939821	rs4939821	18	46371993	0	0	1	0	0	0	1
region_121	rs72971616	rs72988077	19	986274	0	0	1	1	0	0	0
region_121	rs72971616	rs72971616	19	987366	0	0	1	0	0	0	0
region_122	rs10409772	rs10409772	19	5840926	0	0	1	0	0	0	0
region_122	rs10409772	rs28362459	19	5844792	0	1	1	0	0	0	0
region_122	rs10409772	rs708686	19	5840619	0	0	1	0	0	0	0
region_122	rs10409772	rs3760775	19	5841356	0	1	1	0	0	0	1
region_123	rs79932521	rs79932521	19	16430003	0	0	1	0	0	1	0
region_123	rs79932521	rs34441557	19	16430211	0	0	1	0	0	1	0
region_123	rs79932521	rs7252402	19	16429722	0	0	1	0	0	1	0
region_123	rs79932521	rs34381838	19	16430162	0	0	1	0	0	1	0
region_123	rs79932521	rs7253320	19	16429711	0	0	1	0	0	1	0
region_124	rs28840750	rs28840750	19	33519927	0	1	0	0	0	0	0
region_124	rs28840750	rs8112217	19	33518718	0	0	0	0	0	0	0
region_124	rs28840750	rs28570619	19	33517152	0	0	1	0	0	0	0
region_124	rs28840750	rs73039426	19	33520961	1	1	1	0	1	0	1
region_124	rs28840750	rs73039428	19	33521150	0	1	1	0	1	0	0
region_124	rs28840750	rs73039431	19	33523197	1	1	1	1	0	0	1
region_125	rs1963413	rs1963413	19	41871573	0	1	1	1	0	0	0
region_125	rs1963413	rs2241713	19	41869468	1	1	1	1	0	0	1
region_125	rs1963413	rs1025497	19	41871254	0	1	1	1	0	0	0
region_125	rs1963413	rs1549933	19	41871142	0	1	1	1	0	0	0
region_125	rs1963413	rs9797885	19	41873001	0	1	1	0	0	0	0
region_125	rs1963413	rs2241714	19	41869392	1	1	1	1	0	0	0
region_125	rs1963413	rs4803457	19	41861359	0	0	1	1	0	0	0
region_125	rs1963413	rs11670143	19	41864971	0	0	1	0	0	0	0
region_125	rs1963413	rs2241712	19	41869756	1	0	1	1	0	0	1
region_125	rs1963413	rs1800470	19	41858921	1	1	1	1	0	1	1
region_125	rs1963413	rs4803458	19	41865293	0	0	0	0	0	0	0
region_125	rs1963413	rs2317130	19	41861674	0	0	1	1	0	0	0
region_125	rs1963413	rs11083616	19	41865643	0	0	1	0	0	0	0
region_125	rs1963413	rs1982072	19	41864509	0	0	1	0	0	0	0
region_125	rs1963413	rs11083617	19	41866273	0	0	1	0	0	0	0
region_125	rs1963413	rs1800469	19	41860296	0	0	1	1	0	1	1
region_125	rs1963413	rs12462166	19	41857404	1	1	1	1	0	1	1
region_125	rs1963413	rs12983775	19	41857439	1	1	1	1	0	1	1
region_125	rs1963413	rs11666933	19	41862253	0	0	1	1	0	0	0
region_125	rs1963413	rs2241715	19	41856886	0	1	1	1	0	1	0
region_125	rs1963413	rs8108357	19	41879134	0	0	1	0	0	0	0
region_125	rs1963413	rs7260340	19	41880526	0	0	1	0	0	0	0
region_125	rs1963413	rs1046909	19	41882712	1	0	1	1	0	0	1
region_125	rs1963413	rs11670739	19	41881545	0	0	1	0	0	0	0
region_125	rs1963413	rs34503210	19	41879783	0	0	1	0	0	0	0
region_125	rs1963413	rs4803459	19	41876468	0	0	0	0	0	0	0
region_126	rs12460535	rs681343	19	49206462	1	1	1	1	1	0	1
region_126	rs12460535	rs492602	19	49206417	1	1	1	1	1	0	1
region_126	rs12460535	rs601338	19	49206674	0	1	1	1	1	0	1
region_126	rs12460535	rs679574	19	49206108	1	1	1	1	1	0	1
region_126	rs12460535	rs516316	19	49206145	1	1	1	1	1	0	1
region_126	rs12460535	rs516246	19	49206172	1	1	1	1	1	0	1
region_126	rs12460535	rs3859438	19	49099727	0	0	1	0	0	0	0
region_126	rs12460535	rs1645331	19	49126012	0	0	1	0	0	0	0
region_126	rs12460535	rs561395	19	49125308	0	0	1	0	0	0	0
region_126	rs12460535	rs8111874	19	49168942	0	0	1	0	0	0	0
region_126	rs12460535	rs12462111	19	49171306	1	0	1	0	0	0	0
region_126	rs12460535	rs3745728	19	49106995	1	1	1	1	0	0	1
region_126	rs12460535	rs2617804	19	49112983	0	1	1	1	0	0	0
region_126	rs12460535	rs3848543	19	49141532	1	0	1	1	0	0	1
region_126	rs12460535	rs425879	19	49115440	0	1	1	1	0	0	0
region_126	rs12460535	rs2617803	19	49113029	0	1	1	1	0	0	0
region_126	rs12460535	rs2617805	19	49112295	1	1	1	1	0	0	1
region_126	rs12460535	rs2353017	19	49157438	0	0	1	0	0	0	0
region_126	rs12460535	rs2303147	19	49143025	0	0	1	1	0	0	0
region_126	rs12460535	rs510066	19	49126587	0	0	1	0	0	0	0
region_126	rs12460535	rs547348	19	49136479	0	0	1	1	0	0	0
region_126	rs12460535	rs281411	19	49129859	0	0	1	1	0	0	0
region_126	rs12460535	rs62130312	19	49105126	0	0	1	0	0	0	1
region_126	rs12460535	rs369880	19	49120434	0	1	1	1	0	0	0
region_126	rs12460535	rs12973839	19	49153824	0	0	1	0	0	0	0
region_126	rs12460535	rs10411304	19	49097126	0	0	1	0	0	0	0
region_126	rs12460535	rs414299	19	49155758	0	0	1	0	0	0	0
region_126	rs12460535	rs3843745	19	49099665	0	0	1	0	0	0	0
region_126	rs12460535	rs12460535	19	49098750	0	0	1	0	0	0	0
region_127	rs11670192	rs11670864	19	59030580	1	1	1	1	0	0	1
region_127	rs11670192	rs34415062	19	59023166	0	0	1	1	0	0	1
region_127	rs11670192	rs35350976	19	59023174	0	0	1	1	0	0	1
region_127	rs11670192	rs35983901	19	59016790	0	0	0	0	0	0	0
region_127	rs11670192	rs56225452	19	59024646	0	0	1	1	0	0	0
region_127	rs11670192	rs73068325	19	59079096	0	0	1	0	0	0	0
region_127	rs11670192	rs73068335	19	59089308	0	1	1	1	0	0	0
region_127	rs11670192	rs7257212	19	59007332	0	0	0	0	0	0	0
region_127	rs11670192	rs11545185	19	59028585	0	1	1	1	1	0	1
region_127	rs11670192	rs11673465	19	59038895	0	0	0	0	0	0	0
region_127	rs11670192	rs73068329	19	59080325	0	0	1	0	0	0	0
region_127	rs11670192	rs55987239	19	59085045	1	0	1	1	0	0	1
region_127	rs11670192	rs735278	19	59083594	0	0	1	1	0	0	0
region_127	rs11670192	rs3794966	19	59068996	0	1	1	1	0	0	0
region_127	rs11670192	rs2305119	19	59067623	0	1	1	1	0	0	0
region_127	rs11670192	rs4756	19	59074653	0	0	1	1	0	1	1
region_127	rs11670192	rs3794964	19	59070916	1	0	1	1	0	0	1
region_127	rs11670192	rs3794963	19	59071051	1	0	1	1	0	0	1
region_127	rs11670192	rs3816329	19	59058693	0	1	1	1	0	0	0
region_127	rs11670192	rs7257669	19	59064939	0	1	1	1	0	0	0
region_127	rs11670192	rs2305122	19	59056752	0	1	1	1	0	0	1
region_127	rs11670192	rs8103813	19	59072684	0	0	1	1	0	0	0
region_127	rs11670192	rs73066228	19	59013196	0	0	0	1	1	0	0
region_127	rs11670192	rs55652736	19	59007566	0	0	0	0	0	0	0
region_127	rs11670192	rs11669345	19	59062259	0	0	1	1	0	0	0
region_127	rs11670192	rs73066226	19	59008213	0	0	1	1	0	0	0
region_127	rs11670192	rs55928441	19	59009674	0	0	1	1	1	0	0
region_127	rs11670192	rs55716128	19	59048754	1	0	1	1	0	1	1
region_127	rs11670192	rs11671092	19	59009109	0	0	1	1	1	0	0
region_127	rs11670192	rs11672609	19	59006924	0	0	0	0	0	0	1
region_127	rs11670192	rs11672614	19	59006984	0	0	0	0	0	0	1
region_127	rs11670192	rs11672730	19	59007203	0	0	0	0	0	0	0
region_127	rs11670192	rs11670192	19	59017640	0	0	0	0	1	0	0
region_127	rs8099852	rs8099852	19	58895221	0	0	1	1	0	0	0
region_127	rs8099852	rs7251813	19	58893700	0	1	1	1	0	0	0
region_127	rs8099852	rs12609270	19	58888787	0	0	1	1	0	0	0
region_127	rs8099852	rs10460168	19	58886581	0	0	0	0	0	0	0
region_127	rs8099852	rs6510141	19	58885786	0	0	0	1	0	0	1
region_127	rs8099852	rs893179	19	58899056	0	1	1	1	0	0	1
region_127	rs8099852	rs734379	19	58899182	0	1	1	1	0	0	1
region_127	rs8099852	rs12459340	19	58878484	0	0	1	1	0	0	1
region_127	rs8099852	rs1529958	19	58899466	0	1	1	1	0	0	1
region_127	rs8099852	rs8109932	19	58903466	0	0	1	0	0	0	0
region_127	rs8099852	rs7252333	19	58900747	0	1	1	0	0	0	0
region_127	rs8099852	rs1529959	19	58899342	0	1	1	1	0	0	1
region_127	rs8099852	rs2241787	19	58906163	1	0	1	1	0	0	1
region_127	rs8099852	rs7250889	19	58900337	0	1	1	1	0	0	0
region_127	rs8099852	rs7255491	19	58901394	0	1	0	0	0	0	0
region_127	rs8099852	rs56394914	19	58882740	0	0	0	0	0	0	0
region_127	rs8099852	rs12460623	19	58903574	0	0	1	0	0	0	0
region_127	rs8099852	rs7254299	19	58884965	0	0	1	1	0	0	0
region_127	rs8099852	rs1010036	19	58907095	1	0	1	1	0	1	1
region_127	rs8099852	rs62116432	19	58901227	0	1	1	0	0	0	0
region_127	rs8099852	rs12611212	19	58907443	1	0	1	1	0	1	1
region_127	rs8099852	rs12460553	19	58903304	0	0	1	0	0	0	0
region_127	rs8099852	rs9749456	19	58882192	0	0	0	0	0	0	0
region_127	rs8099852	rs734380	19	58898963	0	1	1	1	0	0	1
region_127	rs8099852	rs975947	19	58898193	1	1	1	1	0	0	1
region_127	rs8099852	rs11672258	19	58934685	0	0	0	0	0	0	1
region_127	rs8099852	rs12981875	19	58935130	0	0	0	0	0	0	0
region_127	rs8099852	rs35269060	19	58933392	0	0	0	0	0	0	0
region_127	rs8099852	rs11084542	19	58932099	0	0	0	0	0	0	0
region_127	rs8099852	rs3088284	19	58929427	0	0	0	1	1	0	0
region_127	rs8099852	rs11881000	19	58932788	0	0	0	0	0	0	0
region_127	rs8099852	rs12981649	19	58930043	0	0	0	0	1	0	0
region_127	rs8099852	rs35652377	19	58929200	1	0	0	1	1	0	0
region_127	rs8099852	rs11669665	19	58931885	0	0	0	0	0	0	0
region_127	rs8099852	rs3764532	19	58929222	1	0	0	1	1	0	0
region_127	rs8099852	rs11084543	19	58932701	0	0	0	0	0	0	0
region_127	rs8099852	rs73060293	19	58923050	0	0	0	0	0	0	0
region_127	rs8099852	rs34152946	19	58923263	0	0	0	0	0	0	0
region_127	rs8099852	rs11666303	19	58922502	0	0	0	0	0	0	0
region_127	rs8099852	rs35782676	19	58926345	0	1	0	0	0	0	0
region_127	rs8099852	rs71333260	19	58922220	0	0	0	0	0	0	0
region_127	rs8099852	rs11667723	19	58927489	0	0	0	0	1	0	0
region_127	rs8099852	rs11668789	19	58928309	0	0	0	1	1	0	0
region_127	rs8099852	rs12986387	19	58927215	0	1	0	0	1	0	1
region_127	rs8099852	rs11668757	19	58928299	0	0	0	1	1	0	0
region_127	rs8099852	rs3826684	19	58918705	1	1	1	1	0	0	1
region_127	rs8099852	rs11878198	19	58920302	1	1	1	1	0	0	1
region_127	rs8099852	rs11878203	19	58920050	1	0	1	1	0	0	1
region_127	rs8099852	rs34511020	19	58921296	0	1	1	1	0	0	0
region_128	rs189583	rs189583	20	6376457	0	0	1	0	0	0	1
region_128	rs189583	rs966816	20	6376481	1	0	0	0	0	0	1
region_128	rs189583	rs1411300	20	6371974	0	0	0	0	0	0	0
region_128	rs189583	rs355530	20	6374170	0	0	0	0	0	0	0
region_128	rs189583	rs445074	20	6378809	0	0	0	0	0	0	0
region_128	rs189583	rs445218	20	6378912	0	0	0	0	0	0	0
region_128	rs189583	rs438009	20	6378890	0	0	0	0	0	0	0
region_128	rs189583	rs419165	20	6377085	0	0	0	0	0	0	0
region_128	rs189583	rs426027	20	6377396	0	0	0	0	0	0	0
region_128	rs189583	rs441147	20	6378180	0	0	0	0	0	0	0
region_128	rs189583	rs654408	20	6380001	0	0	0	0	0	0	0
region_128	rs189583	rs355528	20	6376017	0	0	0	0	0	0	0
region_128	rs189583	rs384409	20	6377334	0	0	0	0	0	0	0
region_128	rs189583	rs431755	20	6377542	0	0	0	0	0	0	0
region_128	rs189583	rs966817	20	6376490	1	0	0	0	0	0	1
region_128	rs189583	rs432106	20	6377904	0	0	0	0	0	0	0
region_128	rs189583	rs453114	20	6379635	0	0	0	0	0	0	0
region_128	rs189583	rs6117251	20	6406440	0	0	0	0	0	0	0
region_128	rs189583	rs654433	20	6380022	0	0	0	0	0	0	0
region_128	rs189583	rs542134	20	6380036	0	0	0	0	0	0	0
region_128	rs189583	rs355531	20	6373935	0	0	0	0	0	0	0
region_128	rs189583	rs355533	20	6373187	0	0	0	0	0	0	0
region_128	rs189583	rs373038	20	6380637	0	0	0	0	0	0	0
region_128	rs189583	rs432266	20	6377965	0	0	0	0	0	0	0
region_128	rs189583	rs432277	20	6377979	0	0	0	0	0	0	0
region_128	rs189583	rs2423149	20	6381216	0	0	0	0	0	0	0
region_128	rs189583	rs433414	20	6380246	0	0	0	0	0	0	0
region_128	rs189583	rs913245	20	6382301	0	0	0	0	0	0	0
region_128	rs189583	rs355529	20	6374388	0	0	0	0	0	0	0
region_128	rs189583	rs2209763	20	6381747	0	0	0	0	0	0	0
region_128	rs189583	rs6085539	20	6381804	0	0	0	0	0	0	0
region_128	rs189583	rs1115460	20	6398572	0	0	0	0	0	0	0
region_128	rs189583	rs6085542	20	6382668	0	0	0	0	0	0	0
region_128	rs189583	rs437708	20	6378673	0	0	0	0	0	0	0
region_128	rs189583	rs6038479	20	6383303	0	0	0	0	0	0	0
region_128	rs189583	rs438030	20	6378672	0	0	0	0	0	0	0
region_128	rs189583	rs2876032	20	6399494	1	0	0	0	0	0	1
region_128	rs189583	rs2423156	20	6394652	0	0	0	0	0	0	0
region_128	rs189583	rs2423157	20	6396990	0	0	0	0	0	0	0
region_128	rs189583	rs355527	20	6388068	0	0	0	0	0	0	0
region_128	rs189583	rs355525	20	6396379	0	0	0	0	0	0	0
region_128	rs189583	rs438945	20	6395353	0	0	0	0	0	0	0
region_128	rs189583	rs355526	20	6388401	0	0	0	0	0	0	0
region_128	rs189583	rs2423151	20	6383527	0	0	0	0	0	0	0
region_128	rs990999	rs990999	20	6692529	0	0	1	0	0	0	1
region_128	rs990999	rs6085661	20	6693128	1	0	1	0	0	0	1
region_128	rs990999	rs990929	20	6693590	0	0	1	0	0	0	0
region_128	rs990999	rs6140071	20	6706493	0	0	0	0	0	0	0
region_128	rs6117293	rs6117293	20	6466644	0	0	1	0	0	0	0
region_128	rs6117293	rs6140009	20	6473054	0	0	1	0	0	0	0
region_128	rs6117293	rs928203	20	6470035	1	0	1	0	0	0	1
region_128	rs6117293	rs2876034	20	6473481	1	0	1	0	0	0	1
region_128	rs6117293	rs928202	20	6470265	1	0	1	0	0	0	1
region_128	rs6117293	rs6117296	20	6474193	0	0	1	0	0	0	0
region_128	rs6117293	rs2326788	20	6470094	1	0	1	0	0	0	1
region_128	rs6117293	rs6140010	20	6473123	1	0	1	0	0	0	1
region_128	rs6117293	rs6117317	20	6506015	1	0	0	0	0	0	1
region_128	rs6117293	rs6117325	20	6519677	0	0	0	0	0	0	0
region_128	rs6117293	rs6117318	20	6507717	0	0	1	0	0	0	0
region_128	rs6117293	rs6107827	20	6498845	0	0	0	0	0	0	0
region_128	rs6117293	rs6117319	20	6507838	0	0	1	0	0	0	0
region_128	rs6117293	rs6107820	20	6486648	0	0	0	0	0	0	0
region_128	rs6117293	rs950960	20	6490426	0	0	0	0	0	0	0
region_128	rs6117293	rs1407034	20	6547654	0	0	0	0	0	0	1
region_128	rs6117293	rs4815909	20	6499200	0	0	0	0	0	0	0
region_128	rs6117293	rs55678551	20	6506275	1	0	0	0	0	0	1
region_128	rs6117293	rs6117333	20	6540762	0	0	0	0	0	0	0
region_128	rs6117293	rs6117305	20	6489165	0	0	0	0	0	0	0
region_128	rs6117293	rs2326792	20	6489785	0	0	0	0	0	0	0
region_128	rs6117293	rs2876035	20	6479298	0	0	0	0	0	0	0
region_128	rs6117293	rs6140014	20	6487268	0	0	0	0	0	0	0
region_128	rs6117293	rs6133325	20	6487321	0	0	0	0	0	0	0
region_128	rs6117293	rs6107825	20	6494821	0	0	0	0	0	0	0
region_128	rs6117293	rs6107826	20	6495679	0	0	0	0	0	0	0
region_128	rs6117293	rs2876036	20	6489584	0	0	0	0	0	0	0
region_128	rs6117293	rs6140012	20	6485695	1	0	0	0	0	0	0
region_128	rs6117293	rs2225353	20	6499312	0	0	0	0	0	0	0
region_128	rs6117293	rs6117308	20	6498027	0	0	0	0	0	0	0
region_128	rs6117293	rs2210129	20	6499409	0	0	0	0	0	0	0
region_128	rs6117293	rs6117315	20	6500352	1	0	0	0	0	0	1
region_128	rs6117293	rs6107821	20	6493952	0	0	0	0	0	0	0
region_128	rs6117293	rs2326791	20	6489567	0	0	0	0	0	0	0
region_128	rs6117293	rs6117307	20	6496941	0	0	0	0	0	0	0
region_128	rs6117293	rs6117304	20	6488796	0	0	0	0	0	0	0
region_128	rs6117293	rs6107824	20	6494756	0	0	0	0	0	0	0
region_128	rs6117293	rs6133324	20	6486540	0	0	0	0	0	0	0
region_128	rs6117293	rs6107823	20	6494729	0	0	0	0	0	0	0
region_128	rs6117293	rs6516179	20	6489745	0	0	0	0	0	0	0
region_128	rs6117293	rs6140020	20	6495295	0	0	0	0	0	0	0
region_128	rs6117293	rs6133326	20	6487727	0	0	0	0	0	0	0
region_128	rs6117293	rs2225351	20	6484640	0	0	0	0	0	0	0
region_128	rs6117293	rs1998151	20	6547287	0	0	0	0	0	0	0
region_128	rs6117293	rs6140017	20	6489687	0	0	0	0	0	0	0
region_128	rs6117293	rs1407035	20	6547837	0	0	0	0	0	0	0
region_128	rs6117293	rs1321443	20	6548863	0	0	0	0	0	0	0
region_128	rs6117293	rs6107818	20	6482585	0	0	1	0	0	0	0
region_128	rs6117293	rs1407033	20	6544657	0	0	0	0	0	0	0
region_128	rs6117293	rs6107817	20	6482583	0	0	1	0	0	0	0
region_128	rs6117293	rs6054345	20	6541928	1	0	1	1	0	0	1
region_128	rs6117293	rs6117342	20	6560776	0	0	0	0	0	0	0
region_128	rs6117293	rs1321447	20	6563420	0	0	0	0	0	0	1
region_128	rs6117293	rs1321440	20	6538532	0	0	0	0	0	0	0
region_128	rs6117293	rs1407028	20	6540266	0	0	0	0	0	0	0
region_128	rs6117293	rs1407029	20	6540290	0	0	0	0	0	0	0
region_128	rs6117293	rs1407039	20	6603948	0	0	1	0	0	0	0
region_128	rs6117293	rs1407038	20	6603820	0	0	1	0	0	0	0
region_128	rs6117293	rs1884897	20	6612832	0	0	1	0	0	0	0
region_128	rs235702	rs1049007	20	6751034	1	1	1	1	0	1	1
region_128	rs235702	rs6054512	20	6761512	0	0	1	0	0	0	0
region_128	rs235702	rs235770	20	6761765	0	0	1	0	0	0	0
region_128	rs235702	rs28488	20	6762221	0	0	0	0	0	0	0
region_128	rs235702	rs235772	20	6762719	0	0	0	0	0	0	0
region_128	rs235702	rs235702	20	6749671	1	1	1	1	0	1	0
region_129	rs6086195	rs6086195	20	7749467	0	0	0	0	0	0	0
region_129	rs6086195	rs6086194	20	7749391	0	0	0	0	0	0	0
region_129	rs6086195	rs6086196	20	7749957	0	0	0	0	0	0	0
region_129	rs6086195	rs6077250	20	7752335	0	0	0	0	0	0	0
region_129	rs6086195	rs6086193	20	7749309	0	0	0	0	0	0	0
region_129	rs6086195	rs6086205	20	7761175	0	0	0	0	0	0	0
region_129	rs6086195	rs6086208	20	7765463	0	0	0	0	0	0	0
region_129	rs6086195	rs4600735	20	7787901	0	0	0	0	0	0	0
region_129	rs6086195	rs6133495	20	7791590	0	0	0	0	0	0	0
region_129	rs6086195	rs6117958	20	7793249	0	0	1	0	0	0	0
region_129	rs6086195	rs6140444	20	7830979	0	0	0	0	0	0	0
region_129	rs6086195	rs6140443	20	7830972	0	0	0	0	0	0	0
region_129	rs6086195	rs2423267	20	7795923	0	0	0	0	0	0	0
region_129	rs6086195	rs8115896	20	7830927	0	0	0	0	0	0	0
region_129	rs6086195	rs8125089	20	7831078	0	0	0	0	0	0	0
region_129	rs6086195	rs6077274	20	7831108	0	0	0	0	0	0	0
region_129	rs6086195	rs6055319	20	7784442	1	0	1	1	0	0	1
region_129	rs6086195	rs6055312	20	7757600	0	0	0	0	0	0	0
region_129	rs6086195	rs6077260	20	7775100	0	0	0	0	0	0	0
region_129	rs6086195	rs6133488	20	7764665	0	0	0	0	0	0	0
region_129	rs6086195	rs10854268	20	7845998	0	0	0	0	0	1	0
region_129	rs6086195	rs6140425	20	7777476	0	0	0	0	0	0	0
region_129	rs6086195	rs4428084	20	7803746	0	0	0	0	0	0	0
region_129	rs6086195	rs2423315	20	7835125	0	0	0	0	0	0	0
region_129	rs6086195	rs2423314	20	7835124	0	0	0	0	0	0	0
region_129	rs6086195	rs6086232	20	7807213	0	0	0	0	0	0	0
region_13	rs201395236	rs147830193	1	245238570	0	0	1	0	0	0	0
region_13	rs201395236	rs146034504	1	245104263	0	0	1	0	0	0	1
region_13	rs201395236	rs184466884	1	245103442	0	0	0	0	0	0	0
region_13	rs201395236	rs143721219	1	245124029	0	0	1	0	0	0	0
region_13	rs201395236	rs75469211	1	245222076	0	0	1	0	0	0	0
region_13	rs201395236	rs201395236	1	245181421	0	0	0	0	0	0	0
region_130	rs6059938	rs6059938	20	33187130	0	0	1	0	0	0	1
region_130	rs6059938	rs6087588	20	33066369	0	0	1	0	0	0	0
region_130	rs6059938	rs1205334	20	32930369	0	0	1	0	0	0	0
region_130	rs6059938	rs6058064	20	33086622	0	0	0	0	0	0	0
region_130	rs6059938	rs7271144	20	32948885	0	0	0	0	0	0	0
region_130	rs6059938	rs13043505	20	32946905	0	0	0	0	0	0	0
region_130	rs6059938	rs6059932	20	33175466	0	0	1	0	0	0	0
region_130	rs6059938	rs7271970	20	32987666	0	1	1	0	0	0	1
region_130	rs6059938	rs12480410	20	32988678	1	1	1	1	0	0	1
region_130	rs6059938	rs6059897	20	33113224	0	1	1	0	0	0	0
region_130	rs6059938	rs11700221	20	32940320	0	0	0	0	0	0	0
region_130	rs6059938	rs4911151	20	32932273	0	0	1	0	0	0	0
region_130	rs6059938	rs4911153	20	32961547	0	1	1	0	0	0	0
region_130	rs6059938	rs62212172	20	32987705	0	1	1	0	0	0	1
region_130	rs6059938	rs1205336	20	32926336	1	0	1	0	0	0	0
region_130	rs6059938	rs6088512	20	33095891	0	0	0	0	0	0	0
region_130	rs6059938	rs4142007	20	32990050	0	1	1	0	0	0	0
region_130	rs6059938	rs6142153	20	32968747	0	1	1	0	0	0	0
region_130	rs6059938	rs13043504	20	32946904	0	0	0	0	0	0	0
region_130	rs6059938	rs6142157	20	32984172	0	1	1	0	0	0	1
region_130	rs6059938	rs6059875	20	33086090	0	0	0	0	0	0	0
region_130	rs6059938	rs2378134	20	32938085	1	0	1	0	0	0	1
region_130	rs6059938	rs6058070	20	33103521	1	0	1	1	0	0	1
region_130	rs6059938	rs6088471	20	32932643	0	0	1	0	0	0	1
region_130	rs6059938	rs6579161	20	32948784	0	0	0	0	0	0	0
region_130	rs6059938	rs6142159	20	32993035	0	1	1	0	0	0	1
region_130	rs6059938	rs6059956	20	33220070	0	0	1	0	0	0	0
region_130	rs6059938	rs6088502	20	33037644	0	0	0	0	0	0	0
region_130	rs6059938	rs6059867	20	33078103	0	0	0	0	0	0	0
region_130	rs6059938	rs6058084	20	33183804	1	0	1	0	0	0	0
region_130	rs6059938	rs6088536	20	33189106	0	0	1	0	0	0	1
region_130	rs6059938	rs6087574	20	32948753	0	0	0	0	0	0	0
region_130	rs6059938	rs6059896	20	33111783	0	1	1	0	0	0	0
region_130	rs6059938	rs6059844	20	33036482	0	0	0	0	0	0	0
region_130	rs6059938	rs6059880	20	33088669	0	1	0	0	0	0	0
region_130	rs6059938	rs6141465	20	32967314	0	1	1	0	0	0	0
region_130	rs6059938	rs6087605	20	33180624	0	0	1	0	0	0	0
region_130	rs6059938	rs6142164	20	33006597	0	1	0	0	0	0	0
region_130	rs6059938	rs6088475	20	32964987	0	1	1	0	0	0	0
region_130	rs6059938	rs6059882	20	33090167	0	0	0	0	0	0	0
region_130	rs6059938	rs6059824	20	33014543	0	0	0	0	0	0	1
region_130	rs6059938	rs6058041	20	33018008	0	1	0	0	0	0	0
region_130	rs6059938	rs6059774	20	32935192	0	0	0	0	0	0	1
region_130	rs6059938	rs6059863	20	33069600	0	0	1	0	0	0	1
region_130	rs6059938	rs4911423	20	32999386	0	1	1	0	0	0	0
region_130	rs6059938	rs4911152	20	32955024	0	1	1	0	0	0	0
region_130	rs6059938	rs6059779	20	32950325	0	0	1	0	0	0	1
region_130	rs6059938	rs6059856	20	33057954	0	0	1	0	0	0	0
region_130	rs6059938	rs6059868	20	33079460	0	0	0	0	0	0	0
region_130	rs6059938	rs9789792	20	32957709	0	1	1	0	0	0	0
region_130	rs6059938	rs6087592	20	33114503	0	1	1	1	0	0	0
region_130	rs6059938	rs6120620	20	32934054	0	0	1	0	0	0	0
region_130	rs6059938	rs1890000	20	32968312	0	1	1	0	0	0	0
region_130	rs6059938	rs1205337	20	32926041	0	0	1	0	0	0	0
region_130	rs6059938	rs4911420	20	32998654	0	1	0	0	0	0	0
region_130	rs6059938	rs6058052	20	33047084	0	0	0	0	0	0	1
region_130	rs6059938	rs6087579	20	32985155	0	1	1	0	0	0	1
region_130	rs6059938	rs8125522	20	32992324	0	1	1	0	0	0	0
region_130	rs6059938	rs6141471	20	33006730	0	1	0	0	0	0	1
region_130	rs6059938	rs3746455	20	32957216	1	1	1	0	0	0	1
region_130	rs6059938	rs6088483	20	32984714	0	1	1	0	0	0	0
region_130	rs6059938	rs6059890	20	33101653	0	0	1	0	0	0	0
region_130	rs6059938	rs6059918	20	33150503	0	0	1	0	0	0	1
region_130	rs6059938	rs6088484	20	32985961	0	1	0	0	0	0	0
region_130	rs6059938	rs6120675	20	33138870	0	0	1	0	0	0	0
region_130	rs6059938	rs6087577	20	32955423	0	1	1	0	0	0	0
region_130	rs6059938	rs6059893	20	33105897	0	1	1	1	0	0	0
region_130	rs6059938	rs6058040	20	33013751	0	0	1	1	0	0	0
region_130	rs6059938	rs4277599	20	33008905	0	1	0	0	0	0	0
region_130	rs6059938	rs6059861	20	33068563	0	0	1	0	0	0	0
region_130	rs6059938	rs6059797	20	32971424	0	1	0	0	0	0	0
region_130	rs6059938	rs6088489	20	32997945	0	1	0	0	0	0	0
region_130	rs6059938	rs6059845	20	33036500	0	0	0	0	0	0	0
region_130	rs6059938	rs6119497	20	33012529	0	1	1	0	0	0	0
region_130	rs6059938	rs6058029	20	32969643	0	1	1	0	0	0	0
region_130	rs6059938	rs6059860	20	33063830	0	0	0	0	0	0	0
region_130	rs6059938	rs6088488	20	32992631	0	1	1	0	0	0	0
region_130	rs6059938	rs1205335	20	32927507	0	0	0	0	0	0	0
region_130	rs6059938	rs4911419	20	32995873	1	1	1	0	0	0	1
region_130	rs6059938	rs4911418	20	32994257	0	1	1	0	0	0	0
region_130	rs6059938	rs4911421	20	32998948	0	1	0	0	0	0	0
region_130	rs6059938	rs3761147	20	32996689	0	1	0	0	0	0	0
region_130	rs6059938	rs6058057	20	33065283	0	0	0	0	0	0	0
region_130	rs6059938	rs6059851	20	33047945	0	0	0	0	0	0	0
region_130	rs6059938	rs6579165	20	32994715	0	1	1	0	0	0	0
region_130	rs6059938	rs2105109	20	32971932	0	1	0	0	0	0	0
region_130	rs6059938	rs4911422	20	32999345	0	1	0	0	0	0	0
region_130	rs6059938	rs2225837	20	33005634	0	1	0	0	0	0	0
region_130	rs6059938	rs6059872	20	33082775	0	0	0	0	0	0	1
region_130	rs6059938	rs6059991	20	33280836	0	0	1	0	0	0	0
region_130	rs6059938	rs2184836	20	32963369	0	1	1	0	0	0	0
region_130	rs6059938	rs945674	20	32964247	0	1	1	0	0	0	1
region_130	rs6059938	rs2378135	20	32962926	0	1	1	0	0	0	0
region_130	rs6059938	rs1205338	20	32925625	0	0	1	0	0	0	0
region_130	rs6059938	rs4911417	20	32970606	0	1	0	0	0	0	0
region_130	rs6059938	rs6058073	20	33116483	0	1	1	0	0	0	0
region_130	rs6059938	rs6120669	20	33105028	0	1	1	1	0	0	1
region_130	rs6059938	rs6059840	20	33030405	0	0	0	0	0	0	1
region_130	rs6059938	rs2378205	20	33110803	0	1	1	1	0	0	1
region_130	rs6059938	rs6059878	20	33087166	0	0	0	0	0	0	0
region_130	rs6059938	rs6059829	20	33017074	0	0	0	0	0	0	0
region_130	rs6059938	rs6120666	20	33090718	0	0	0	0	0	0	0
region_130	rs6059938	rs6058059	20	33070159	0	0	1	0	0	0	1
region_130	rs6059938	rs2144717	20	33076333	0	0	1	0	0	0	1
region_130	rs6059938	rs6088478	20	32971719	0	1	0	0	0	0	0
region_130	rs6059938	rs2424992	20	33012060	0	1	0	0	0	0	0
region_130	rs6059938	rs6059834	20	33019299	0	1	0	0	0	0	0
region_130	rs6059938	rs6059892	20	33105766	0	1	1	1	0	0	0
region_130	rs6059938	rs6059835	20	33020141	0	1	0	0	0	0	0
region_130	rs6059938	rs6058105	20	33271719	0	0	0	0	0	0	0
region_130	rs6059938	rs3736762	20	33037336	0	0	0	0	0	0	0
region_130	rs6059938	rs6059887	20	33101102	0	0	1	0	0	0	0
region_130	rs6059938	rs6120668	20	33099793	0	0	1	0	0	0	0
region_130	rs6059938	rs2295444	20	33173883	0	0	1	0	0	0	0
region_130	rs6059938	rs6120644	20	33023810	0	1	0	0	0	0	0
region_130	rs6059938	rs6058051	20	33044862	0	0	0	0	0	0	0
region_130	rs6059938	rs6088528	20	33156742	0	0	1	0	0	0	1
region_130	rs6059938	rs6059934	20	33178324	0	0	0	0	0	0	1
region_130	rs6059938	rs6088479	20	32971736	0	1	0	0	0	0	0
region_130	rs6059938	rs1884669	20	33171287	0	0	1	0	0	0	1
region_130	rs6059938	rs8115656	20	33282780	0	0	0	0	0	0	0
region_130	rs6059938	rs6059992	20	33282275	0	0	1	0	0	0	0
region_130	rs6059938	rs6120650	20	33039973	0	0	0	0	0	0	0
region_130	rs6059938	rs6059989	20	33279604	0	0	1	0	0	0	0
region_130	rs6059938	rs6059827	20	33016358	0	1	1	0	0	0	0
region_130	rs6059938	rs6059850	20	33044784	0	0	0	0	0	0	0
region_130	rs6059938	rs6059905	20	33126946	0	0	1	0	0	0	1
region_130	rs6059938	rs1205344	20	32918298	0	0	0	0	0	0	0
region_130	rs6059938	rs6579186	20	33282198	0	0	1	0	0	0	0
region_130	rs6059938	rs6087600	20	33157217	0	0	1	0	0	0	0
region_130	rs6059938	rs6087580	20	32992592	0	1	1	0	0	0	0
region_130	rs6059938	rs6088527	20	33155841	0	0	1	0	0	0	0
region_130	rs6059938	rs6087587	20	33058628	0	0	1	0	0	0	1
region_130	rs6059938	rs6059866	20	33075810	0	0	0	0	0	0	0
region_130	rs6059938	rs6059926	20	33164804	0	0	1	0	0	0	0
region_130	rs6059938	rs764597	20	33161225	0	0	1	0	0	0	0
region_130	rs6059938	rs6059855	20	33057328	0	0	0	0	0	0	0
region_130	rs6059938	rs2889850	20	33010647	0	1	0	0	0	0	0
region_130	rs6059938	rs6059988	20	33278101	0	0	1	0	0	0	0
region_130	rs6059938	rs6059909	20	33139691	0	0	1	0	0	0	0
region_130	rs6059938	rs11167239	20	33140472	1	0	1	0	0	0	0
region_130	rs6059938	rs1205347	20	32912050	0	0	1	0	0	0	0
region_130	rs6059938	rs1884666	20	33285269	0	0	1	0	0	0	0
region_130	rs6059938	rs6120645	20	33025171	0	0	0	0	0	0	1
region_130	rs6059938	rs6088498	20	33020446	0	0	0	0	0	0	0
region_130	rs6059938	rs6059843	20	33036128	0	0	0	0	0	0	1
region_130	rs6059938	rs6141469	20	33004002	0	0	1	0	0	0	1
region_130	rs6059938	rs2378204	20	33067904	0	0	1	0	0	0	1
region_130	rs6059938	rs1205340	20	32923871	1	0	1	0	0	0	1
region_130	rs6059938	rs6088508	20	33060081	0	0	1	0	0	0	0
region_130	rs6059938	rs6059913	20	33143288	0	0	1	0	0	0	0
region_130	rs6059938	rs1205343	20	32921602	0	0	1	0	0	0	0
region_130	rs6059938	rs1205341	20	32923476	0	0	1	0	0	0	1
region_130	rs6059938	rs1205345	20	32914699	0	0	0	0	0	0	1
region_130	rs6059938	rs1205342	20	32921842	0	0	1	0	0	0	0
region_130	rs6059938	rs4258875	20	32924895	0	0	1	0	0	0	0
region_130	rs6059938	rs6088580	20	33285053	0	0	1	0	0	0	0
region_130	rs6059938	rs2378133	20	32919505	0	0	1	0	0	0	0
region_130	rs6059938	rs6058094	20	33224174	0	0	1	0	0	0	0
region_130	rs6059938	rs1890002	20	32919219	0	0	1	0	0	0	0
region_130	rs6059938	rs1205346	20	32914269	0	0	0	0	0	0	0
region_130	rs6059938	rs1884667	20	33285505	0	0	1	0	0	0	0
region_130	rs6059938	rs1884668	20	33285514	0	0	1	0	0	0	0
region_130	rs6059938	rs3891369	20	33161127	0	0	1	0	0	0	0
region_130	rs6059938	rs6060001	20	33294353	0	1	1	0	0	0	0
region_130	rs6059938	rs6088662	20	33547633	0	0	1	0	0	0	1
region_130	rs6059938	rs6120788	20	33583716	0	0	1	0	0	0	0
region_130	rs6059938	rs3746446	20	33574765	0	0	1	1	0	0	1
region_130	rs6059938	rs13041792	20	33545055	0	0	1	0	0	0	0
region_130	rs6059938	rs6120772	20	33554761	0	0	1	0	0	0	0
region_130	rs6059938	rs752448	20	33592248	0	0	1	0	0	0	0
region_130	rs6059938	rs3746436	20	33586193	0	0	1	0	0	0	1
region_130	rs6059938	rs6088678	20	33607551	0	0	0	0	0	0	0
region_130	rs6059938	rs2013125	20	33601154	0	0	0	0	0	0	0
region_130	rs6059938	rs7268266	20	33581889	0	0	1	0	0	0	0
region_130	rs6059938	rs11167253	20	33614449	0	0	0	0	0	0	0
region_130	rs6059938	rs36003887	20	33589107	0	0	1	0	0	0	0
region_130	rs6059938	rs3746435	20	33587198	0	0	1	0	0	0	0
region_130	rs6059938	rs6120790	20	33599090	0	0	1	0	0	0	0
region_130	rs6059938	rs6120793	20	33604407	0	0	0	0	0	0	0
region_130	rs6059938	rs6120797	20	33606002	0	0	0	0	0	0	1
region_130	rs6059938	rs6087659	20	33606383	0	0	0	0	0	0	0
region_130	rs6059938	rs3818253	20	33596876	0	0	0	0	0	0	0
region_130	rs6059938	rs11698868	20	33549946	0	0	1	0	0	0	0
region_130	rs6059938	rs6120804	20	33623701	0	1	1	0	0	0	0
region_130	rs6059938	rs6088667	20	33566722	0	0	1	1	0	0	0
region_130	rs6059938	rs6059973	20	33254329	0	1	0	0	0	0	0
region_130	rs6059938	rs1885117	20	33600740	1	0	0	0	0	0	0
region_130	rs6059938	rs6088691	20	33633758	0	0	0	0	0	0	0
region_130	rs6059938	rs6120803	20	33620086	0	0	0	0	0	0	0
region_130	rs6059938	rs6120799	20	33614955	0	0	0	0	0	0	0
region_130	rs6059938	rs13433216	20	33616301	0	0	0	0	0	0	0
region_130	rs6059938	rs752075	20	33591591	0	0	1	0	0	0	0
region_130	rs6059938	rs1885116	20	33600560	0	0	0	0	0	0	0
region_130	rs6059938	rs6119548	20	33552612	0	0	1	0	0	0	0
region_130	rs6059938	rs7261969	20	33563611	0	0	1	0	0	0	0
region_130	rs6059938	rs8501	20	33590584	0	0	1	0	0	0	0
region_130	rs6059938	rs6088686	20	33623437	0	1	1	0	0	0	0
region_130	rs6059938	rs6120775	20	33557564	0	0	1	0	0	0	0
region_130	rs6059938	rs6087666	20	33640242	0	0	0	0	0	0	1
region_130	rs6059938	rs6119560	20	33606977	0	0	0	0	0	0	0
region_130	rs6059938	rs6120812	20	33629427	0	1	1	0	0	0	0
region_130	rs6059938	rs17319032	20	33643296	0	1	1	0	0	0	0
region_130	rs6059938	rs2025096	20	33540000	0	1	1	0	0	0	0
region_130	rs6059938	rs3746444	20	33578251	0	0	1	0	0	0	0
region_130	rs6059938	rs6088682	20	33615702	0	0	0	0	0	0	0
region_130	rs6059938	rs6120828	20	33674460	0	1	0	0	0	0	0
region_130	rs6059938	rs6088690	20	33633326	0	0	1	0	0	0	0
region_130	rs6059938	rs6120821	20	33660761	0	0	0	0	0	0	0
region_130	rs6059938	rs6087667	20	33651887	0	1	0	0	0	0	0
region_130	rs6059938	rs6088700	20	33660752	0	0	0	0	0	0	0
region_130	rs6059938	rs11167248	20	33538721	0	0	1	0	0	0	0
region_130	rs6059938	rs6088618	20	33409350	0	1	1	0	0	0	0
region_130	rs6059938	rs6120819	20	33653038	0	1	1	0	0	0	0
region_130	rs6059938	rs6088694	20	33652371	0	1	0	0	0	0	0
region_130	rs6059938	rs6120826	20	33671831	0	1	1	0	0	0	0
region_130	rs6059938	rs6120813	20	33642112	0	1	0	0	0	0	0
region_130	rs6059938	rs6120825	20	33671141	0	1	1	0	0	0	0
region_130	rs6059938	rs2273684	20	33529766	0	0	1	0	0	0	0
region_130	rs6059938	rs6088703	20	33676049	0	1	1	0	0	0	0
region_130	rs6059938	rs6088519	20	33132191	0	0	1	0	0	0	0
region_131	rs2179593	rs6017247	20	42657841	0	0	1	1	0	1	0
region_131	rs2179593	rs6017249	20	42660436	0	0	0	1	0	1	0
region_131	rs2179593	rs6017250	20	42661504	0	0	0	1	0	1	0
region_131	rs2179593	rs6031303	20	42657325	0	0	1	0	0	1	0
region_131	rs2179593	rs6031304	20	42657548	1	0	1	1	0	1	0
region_131	rs2179593	rs6031305	20	42658083	0	0	1	1	0	1	0
region_131	rs2179593	rs6031307	20	42659888	0	0	0	1	0	1	0
region_131	rs2179593	rs6073289	20	42658586	0	0	1	1	0	1	0
region_131	rs2179593	rs6073290	20	42658759	0	0	1	1	0	0	0
region_131	rs2179593	rs6103572	20	42657862	0	0	1	1	0	1	0
region_131	rs2179593	rs6103573	20	42657952	0	0	1	1	0	1	0
region_131	rs2179593	rs6103574	20	42657984	0	0	1	1	0	1	0
region_131	rs2179593	rs6103575	20	42658613	0	0	1	1	0	1	0
region_131	rs2179593	rs6031308	20	42662376	0	0	1	1	0	1	1
region_131	rs2179593	rs6031310	20	42666363	0	0	0	0	0	1	0
region_131	rs2179593	rs6031311	20	42666475	0	0	0	0	0	1	0
region_131	rs2179593	rs733748	20	42665147	0	0	1	1	0	0	0
region_131	rs2179593	rs4630825	20	42665043	0	0	1	1	0	0	0
region_131	rs2179593	rs1040546	20	42668388	0	0	1	0	0	1	0
region_131	rs2179593	rs6017248	20	42658274	0	0	1	1	0	1	0
region_131	rs2179593	rs6031302	20	42656310	0	0	1	0	0	1	0
region_131	rs2179593	rs6073293	20	42663666	0	0	0	1	0	1	1
region_131	rs2179593	rs2179593	20	42660286	0	0	0	1	0	1	0
region_131	rs6073241	rs6073241	20	42534971	0	0	1	0	0	0	0
region_131	rs6073241	rs11086901	20	42534958	0	0	1	0	0	0	0
region_131	rs6073241	rs6065669	20	42535021	0	0	1	0	0	0	0
region_131	rs6073241	rs6073242	20	42535037	0	0	1	0	0	0	0
region_131	rs6073241	rs13037288	20	42534107	0	0	1	0	0	0	0
region_131	rs6073241	rs4812758	20	42534229	0	0	1	0	0	0	0
region_131	rs6073241	rs6073239	20	42534892	0	0	1	0	0	0	0
region_131	rs6073241	rs4812755	20	42533424	0	0	1	0	0	0	0
region_131	rs6073241	rs4812756	20	42533439	0	0	1	0	0	0	0
region_131	rs6073241	rs4812759	20	42534391	0	0	1	0	0	0	0
region_131	rs6073241	rs11697832	20	42533221	0	0	1	0	0	0	0
region_131	rs6073241	rs6073240	20	42534932	0	0	1	0	0	0	0
region_131	rs6073241	rs4812760	20	42534422	0	0	1	0	0	0	0
region_131	rs6073241	rs4812757	20	42533624	1	0	1	0	0	0	1
region_131	rs6073241	rs6073247	20	42537757	0	0	0	1	1	0	0
region_131	rs6073241	rs35817732	20	42536512	0	0	0	0	0	0	0
region_131	rs6073241	rs6073246	20	42537679	0	0	0	1	1	0	0
region_131	rs6073241	rs6073243	20	42535240	0	0	1	0	0	0	0
region_131	rs6073241	rs67542305	20	42536823	0	0	0	0	1	0	0
region_131	rs6073241	rs35288878	20	42536549	0	0	0	0	0	0	0
region_131	rs6073241	rs12480147	20	42536236	0	0	0	0	0	0	0
region_131	rs6073241	rs66539963	20	42536707	0	0	0	0	1	0	0
region_131	rs6073241	rs34182308	20	42538344	0	0	0	0	0	0	0
region_131	rs6073241	rs12479890	20	42535798	0	0	0	0	0	0	0
region_131	rs6073241	rs12481290	20	42535883	0	0	0	0	0	0	0
region_131	rs6073241	rs6065670	20	42535221	0	0	1	0	0	0	0
region_131	rs6073241	rs6065673	20	42539362	0	0	1	1	1	0	0
region_131	rs6073241	rs6073244	20	42537284	0	0	0	1	1	0	0
region_131	rs6073241	rs13043229	20	42544973	1	1	1	1	1	1	1
region_131	rs6073241	rs13036809	20	42539798	1	0	1	1	1	0	1
region_131	rs6073241	rs67802956	20	42536883	0	0	0	0	1	0	0
region_131	rs6073241	rs11086904	20	42539559	0	0	1	1	1	0	0
region_131	rs6073241	rs12481317	20	42538514	0	0	0	0	0	0	0
region_131	rs6073241	rs2206729	20	42541005	0	0	0	1	1	1	0
region_131	rs6073241	rs2867776	20	42541246	0	0	0	1	1	1	0
region_131	rs6073241	rs1986045	20	42540462	0	0	0	0	1	0	0
region_131	rs6073241	rs11086903	20	42539493	0	0	1	1	1	0	0
region_131	rs6073241	rs4812761	20	42541539	0	0	0	1	1	1	0
region_131	rs6073241	rs11086902	20	42539488	0	0	1	1	1	0	0
region_131	rs6073241	rs6073245	20	42537467	0	0	0	1	1	0	0
region_131	rs6073241	rs11697653	20	42538019	0	0	0	0	0	0	0
region_131	rs6073241	rs11697707	20	42532294	0	0	1	0	0	0	0
region_131	rs6073241	rs67634965	20	42537001	0	0	0	0	1	0	0
region_131	rs6073241	rs68123274	20	42536986	0	0	0	0	1	0	0
region_131	rs6073241	rs6073238	20	42532910	0	0	1	0	0	0	0
region_131	rs6073241	rs6073253	20	42548816	0	1	1	0	0	0	1
region_131	rs6073241	rs2206730	20	42546426	0	0	1	1	0	1	0
region_131	rs6073241	rs6065668	20	42532821	0	0	1	0	0	0	0
region_131	rs6073241	rs6073252	20	42547658	0	0	0	0	0	1	0
region_131	rs6073241	rs6073251	20	42542473	0	0	1	1	1	1	1
region_131	rs6073241	rs12480294	20	42538470	0	0	0	0	0	0	0
region_131	rs6073241	rs765356	20	42529720	0	0	1	0	0	0	0
region_131	rs6073241	rs4812763	20	42548470	0	0	0	0	0	0	0
region_131	rs6073241	rs765357	20	42529403	0	0	1	0	0	0	0
region_131	rs6073241	rs11699180	20	42532288	0	0	1	0	0	0	0
region_131	rs6073241	rs6073248	20	42537771	0	0	0	1	1	0	0
region_131	rs6073241	rs1883740	20	42527683	0	0	0	0	0	1	0
region_132	rs6066825	rs6066825	20	47340117	1	0	1	0	0	0	0
region_133	rs6095946	rs6095946	20	49060191	0	0	1	0	0	0	0
region_133	rs6095946	rs6067449	20	49056840	0	0	1	1	0	0	0
region_133	rs6095946	rs6063515	20	49056905	0	0	1	1	0	0	1
region_133	rs6095946	rs6063517	20	49059241	0	0	1	0	0	0	0
region_133	rs6095946	rs1810503	20	49057409	1	0	1	1	0	0	1
region_133	rs6095946	rs6063516	20	49057248	1	0	1	1	0	0	1
region_133	rs6095946	rs6095944	20	49058736	0	0	1	0	0	0	0
region_133	rs6095946	rs910067	20	49057789	0	0	1	1	0	0	1
region_133	rs6095946	rs1810500	20	49057643	1	0	1	1	0	0	1
region_133	rs6095946	rs742600	20	49058029	1	0	1	1	0	0	1
region_133	rs6095946	rs6095951	20	49062284	0	0	1	0	0	0	0
region_133	rs6095946	rs6095949	20	49061728	0	0	1	0	0	0	0
region_133	rs6095946	rs1810502	20	49057488	1	0	1	1	0	0	1
region_133	rs6095946	rs6095945	20	49058737	0	0	1	0	0	0	0
region_133	rs6095946	rs6012931	20	49059666	0	0	1	0	0	0	0
region_133	rs6095946	rs1810501	20	49057534	1	0	1	1	0	0	1
region_133	rs6095946	rs6095950	20	49062165	0	0	1	0	0	0	0
region_133	rs6095946	rs2179605	20	49061006	0	0	1	0	0	0	0
region_133	rs6095946	rs6012932	20	49059773	0	0	1	0	0	0	1
region_133	rs6095946	rs6095947	20	49061430	0	0	1	0	0	0	0
region_133	rs6095946	rs1040551	20	49061933	0	0	1	0	0	0	0
region_133	rs6095946	rs6063514	20	49055318	0	0	1	0	0	0	0
region_133	rs6095946	rs6020486	20	49026111	0	0	1	0	0	0	1
region_133	rs6095946	rs8117653	20	49060648	0	0	1	0	0	0	0
region_133	rs6095946	rs55747045	20	49025217	0	0	1	0	0	0	0
region_133	rs6095946	rs926610	20	49032480	0	0	1	1	0	0	1
region_133	rs6095946	rs926611	20	49031872	1	0	1	1	0	0	1
region_133	rs6095946	rs4809794	20	49027518	0	0	1	0	0	0	0
region_133	rs6095946	rs6020488	20	49031332	0	0	1	1	0	0	0
region_133	rs6095946	rs2020987	20	49029394	0	0	1	0	0	0	0
region_133	rs6091213	rs6096051	20	49279011	1	0	1	0	0	0	1
region_133	rs6091213	rs4809802	20	49279742	1	0	1	0	0	0	1
region_133	rs6091213	rs1966231	20	49280693	0	0	1	0	0	0	0
region_133	rs6091213	rs4809803	20	49282299	0	0	1	0	0	0	0
region_133	rs6091213	rs6012989	20	49287539	0	0	1	0	0	0	0
region_133	rs6091213	rs6020676	20	49287791	0	0	1	0	0	0	0
region_133	rs6091213	rs6126069	20	49287889	0	0	1	0	0	0	0
region_133	rs6091213	rs6126070	20	49287899	0	0	1	0	0	0	0
region_133	rs6091213	rs4589818	20	49287996	0	0	1	0	0	0	0
region_133	rs6091213	rs6096057	20	49288065	0	0	1	0	0	0	0
region_133	rs6091213	rs6063544	20	49288799	0	1	1	0	0	0	0
region_133	rs6091213	rs6020677	20	49289227	1	0	1	0	0	0	0
region_133	rs6091213	rs1467781	20	49290538	0	0	1	0	0	0	0
region_133	rs6091213	rs1034147	20	49290989	0	0	1	0	0	0	0
region_133	rs6091213	rs956299	20	49292404	1	0	1	0	0	0	1
region_133	rs6091213	rs953010	20	49292414	1	0	1	0	0	0	1
region_133	rs6091213	rs6020678	20	49293291	0	0	1	0	0	0	0
region_133	rs6091213	rs11907757	20	49294453	0	0	1	0	0	0	0
region_133	rs6091213	rs6012991	20	49294981	1	0	1	0	0	0	1
region_133	rs6091213	rs4809804	20	49295375	1	0	1	0	0	0	1
region_133	rs6091213	rs6020680	20	49296005	0	0	1	0	0	0	0
region_133	rs6091213	rs4811092	20	49296459	1	0	1	0	0	0	0
region_133	rs6091213	rs6020686	20	49298333	0	0	1	0	0	0	0
region_133	rs6091213	rs6012995	20	49298806	0	0	1	0	0	0	0
region_133	rs6091213	rs6020687	20	49298886	0	0	1	0	0	0	0
region_133	rs6091213	rs2869999	20	49299853	0	0	1	0	0	0	1
region_133	rs6091213	rs2904274	20	49299870	0	0	1	0	0	0	1
region_133	rs6091213	rs2904275	20	49299915	0	0	1	0	0	0	1
region_133	rs6091213	rs2904276	20	49299949	0	0	1	0	0	0	1
region_133	rs6091213	rs6012997	20	49300152	0	0	1	0	0	0	0
region_133	rs6091213	rs6012998	20	49300240	0	0	1	0	0	0	0
region_133	rs6091213	rs4811093	20	49300573	0	0	1	0	0	0	0
region_133	rs6091213	rs4809807	20	49301021	0	0	1	0	0	0	1
region_133	rs6091213	rs6096063	20	49302317	0	0	0	0	0	0	0
region_133	rs6091213	rs6012999	20	49303762	1	0	1	0	0	0	0
region_133	rs6091213	rs6067511	20	49304470	0	0	1	0	0	0	0
region_133	rs6091213	rs6020694	20	49305305	0	0	1	0	0	1	0
region_133	rs6091213	rs4811094	20	49306810	0	0	1	1	0	1	1
region_133	rs6091213	rs4811095	20	49307179	0	0	1	0	0	1	0
region_133	rs6091213	rs6063548	20	49308710	0	0	1	0	0	1	0
region_133	rs6091213	rs6067516	20	49310611	0	0	0	0	0	0	0
region_133	rs6091213	rs6096066	20	49311901	1	0	1	0	0	1	0
region_133	rs6091213	rs6013000	20	49312406	0	0	1	0	0	0	0
region_133	rs6091213	rs6013001	20	49312492	0	0	1	0	0	0	0
region_133	rs6091213	rs1854931	20	49312771	0	0	1	0	0	0	0
region_133	rs6091213	rs6122964	20	49313194	0	0	0	0	0	0	0
region_133	rs6091213	rs6067517	20	49313942	0	0	0	0	0	0	0
region_133	rs6091213	rs6096067	20	49314076	0	0	0	0	0	0	0
region_133	rs6091213	rs6096068	20	49316166	1	0	1	1	0	1	0
region_133	rs6091213	rs6126079	20	49316627	0	0	1	0	0	1	0
region_133	rs6091213	rs1888769	20	49318195	0	0	1	0	0	0	0
region_133	rs6091213	rs2064278	20	49363182	1	0	1	0	0	0	1
region_133	rs6091213	rs2294593	20	49364410	0	1	1	0	0	0	0
region_133	rs6091213	rs2294592	20	49364734	0	1	1	0	0	0	1
region_133	rs6091213	rs6126089	20	49369491	0	0	0	0	0	0	0
region_133	rs6091213	rs146434591	20	49371422	0	0	1	0	0	0	1
region_133	rs6091213	rs16995475	20	49372943	0	0	1	0	0	0	1
region_133	rs6091213	rs6122973	20	49375427	0	0	1	0	0	0	0
region_133	rs6091213	rs6091211	20	49376428	0	0	1	0	0	0	0
region_133	rs6091213	rs6096086	20	49376865	0	0	1	0	0	0	0
region_133	rs6091213	rs879833	20	49379558	1	0	1	0	0	0	1
region_133	rs6091213	rs6096091	20	49379980	0	0	1	0	0	0	0
region_133	rs6091213	rs6126094	20	49380510	0	0	1	1	0	0	1
region_133	rs6091213	rs6122974	20	49380600	0	0	1	0	0	0	1
region_133	rs6091213	rs6091213	20	49384745	1	0	1	0	0	0	0
region_133	rs6126008	rs12479940	20	49077551	1	0	1	0	0	0	1
region_133	rs6126008	rs4380304	20	49079329	0	0	1	0	0	0	0
region_133	rs6126008	rs6126010	20	49079680	0	0	1	0	0	0	0
region_133	rs6126008	rs6122933	20	49086934	0	0	1	0	0	0	0
region_133	rs6126008	rs13039633	20	49087575	0	0	1	0	0	0	0
region_133	rs6126008	rs12481528	20	49091485	0	0	1	0	0	0	0
region_133	rs6126008	rs6126008	20	49075315	0	0	1	0	0	0	0
region_133	rs149942633	rs149942633	20	48983073	1	0	1	1	0	0	1
region_133	rs1971480	rs6122888	20	48826880	0	0	1	0	0	0	0
region_133	rs1971480	rs6012876	20	48830265	1	0	1	0	0	0	1
region_133	rs1971480	rs6095829	20	48830707	0	0	1	0	0	0	0
region_133	rs1971480	rs13040225	20	48830772	0	0	1	0	0	0	0
region_133	rs1971480	rs6091115	20	48832020	0	0	1	0	0	0	1
region_133	rs1971480	rs11699802	20	48832135	0	0	1	0	0	0	1
region_133	rs1971480	rs35173765	20	48832863	0	0	1	1	0	1	1
region_133	rs1971480	rs6122889	20	48833223	1	0	1	1	0	1	1
region_133	rs1971480	rs867489	20	48833957	0	0	1	0	0	0	0
region_133	rs1971480	rs2869963	20	48835061	0	0	1	0	0	0	0
region_133	rs1971480	rs6020369	20	48835972	0	0	1	0	0	0	0
region_133	rs1971480	rs6020372	20	48837548	0	0	1	0	0	0	0
region_133	rs1971480	rs6020376	20	48840700	0	0	1	1	0	0	0
region_133	rs1971480	rs6020379	20	48842627	0	0	1	0	0	0	0
region_133	rs1971480	rs6122890	20	48844260	0	0	1	0	0	0	0
region_133	rs1971480	rs6020389	20	48854184	1	0	1	1	0	0	1
region_133	rs1971480	rs6020391	20	48855036	0	0	1	0	0	0	0
region_133	rs1971480	rs6125950	20	48857335	0	0	1	0	0	0	0
region_133	rs1971480	rs944926	20	48873511	0	0	1	0	0	0	1
region_133	rs1971480	rs4811017	20	48898315	0	0	1	0	0	0	0
region_133	rs1971480	rs4811018	20	48898447	0	0	1	0	0	0	0
region_133	rs1971480	rs6020420	20	48901345	0	0	1	0	0	0	1
region_133	rs1971480	rs6067391	20	48903581	0	0	1	1	0	0	0
region_133	rs1971480	rs6020421	20	48904038	0	0	1	0	0	0	0
region_133	rs1971480	rs2904263	20	48905989	0	0	1	0	0	0	0
region_133	rs1971480	rs913670	20	48906516	0	0	1	0	0	0	0
region_133	rs1971480	rs913671	20	48906772	0	0	1	0	0	0	0
region_133	rs1971480	rs4811021	20	48907477	0	0	1	0	0	0	0
region_133	rs1971480	rs4811022	20	48907991	0	0	1	0	0	0	0
region_133	rs1971480	rs913673	20	48908040	0	0	1	0	0	0	0
region_133	rs1971480	rs913674	20	48908292	0	0	1	0	0	0	0
region_133	rs1971480	rs4811023	20	48908693	0	0	1	0	0	0	0
region_133	rs1971480	rs6012892	20	48909966	1	0	1	0	0	0	1
region_133	rs1971480	rs11905741	20	48910981	0	0	1	0	0	0	1
region_133	rs1971480	rs6063498	20	48911314	0	0	1	0	0	0	1
region_133	rs1971480	rs1041302	20	48911432	1	0	1	0	0	0	1
region_133	rs1971480	rs1971480	20	48897080	0	0	1	0	0	0	0
region_134	rs6014965	rs6014965	20	55831203	0	0	1	0	0	0	0
region_134	rs6014965	rs1136892	20	55830803	0	1	1	0	0	0	0
region_134	rs6014965	rs2426707	20	55832409	0	0	1	0	0	1	0
region_134	rs6014965	rs186660	20	55816126	0	0	1	0	0	0	0
region_134	rs6014965	rs463955	20	55818350	0	0	1	0	0	0	0
region_134	rs6014965	rs162320	20	55817829	0	0	1	0	0	0	0
region_134	rs6014965	rs1998190	20	55822649	0	0	1	0	0	0	0
region_134	rs6014965	rs4811832	20	55835111	0	0	1	1	0	1	0
region_134	rs6014965	rs230189	20	55771443	0	0	1	0	0	0	0
region_134	rs6014965	rs230188	20	55770516	1	0	1	0	0	0	0
region_134	rs6014965	rs182784	20	55824533	0	0	1	0	0	1	0
region_134	rs6014965	rs2180783	20	55827144	0	0	1	0	0	1	0
region_134	rs6014965	rs6070035	20	55825693	0	0	1	0	0	0	0
region_134	rs6014965	rs230209	20	55794895	0	0	1	0	0	0	0
region_134	rs6014965	rs2145441	20	55804846	0	0	1	1	0	0	1
region_134	rs6014965	rs193044	20	55804116	0	0	1	0	0	0	0
region_134	rs6014965	rs230215	20	55796250	0	0	1	0	0	0	0
region_134	rs6014965	rs172982	20	55795918	0	0	1	0	0	0	0
region_134	rs6014965	rs230216	20	55796295	0	0	1	0	0	0	0
region_134	rs6014965	rs230220	20	55797885	0	0	1	0	0	0	0
region_134	rs6014965	rs230217	20	55796517	0	0	1	0	0	0	0
region_134	rs6014965	rs230208	20	55793559	0	0	1	0	0	0	0
region_134	rs6014965	rs230218	20	55797797	0	0	1	0	0	0	0
region_134	rs6014965	rs162314	20	55806234	0	0	1	0	0	0	0
region_134	rs6014965	rs230205	20	55791756	0	0	1	0	0	0	0
region_134	rs6014965	rs463318	20	55805806	0	0	1	0	0	0	0
region_134	rs6014965	rs463386	20	55805979	0	0	1	0	0	0	0
region_134	rs6014965	rs6127972	20	55797057	0	0	1	0	0	0	0
region_134	rs6014965	rs182795	20	55792907	0	0	1	0	0	0	0
region_134	rs6014965	rs6014954	20	55797585	0	0	1	0	0	0	0
region_134	rs6014965	rs230210	20	55795099	0	0	1	0	0	0	0
region_134	rs6014965	rs230212	20	55795519	0	0	1	0	0	0	0
region_134	rs6014965	rs1475000	20	55792997	0	0	1	0	0	0	0
region_134	rs6014965	rs396814	20	55797617	0	0	1	0	0	0	0
[truncated: 3,743 more rows]

## Sheet: Supplementary Data 7
Table S7. Comparisons of CCV size for 138 independent association signals identified in both trans-ancestry and European-specific analyses.
Fine_mapping region	Lead variant from trans-ancestry analysis	Number of CCVs	Lead variant from European-specific analysis	Number of CCVs	r2EURa
region_1	rs6426749	18	rs6670566	23	1
region_1	rs112191583	1	rs79052526	3	1
region_1	rs11579545	7	rs2445131	40	0.974124
region_2	rs61776719	24	rs61776719	25	1
region_3	rs2286203	2	rs12143541	5	1
region_7	rs10489274	11	rs4916282	53	0.966579
region_8	rs8179460	221	rs8179460	49	1
region_9	rs12137232	45	rs72744814	34	1
region_11	rs149685934	9	rs12140529	40	0.929743
region_12	rs2078095	10	rs2078095	10	1
region_17	rs448513	16	rs448513	10	1
region_19	rs1878671	25	rs7566892	21	0.618979
region_19	rs1119401	83	rs12998141	144	0.995297
region_20	rs3731861	105	rs3731861	103	1
region_22	rs2554878	19	rs2686461	18	0.853946
region_22	rs35470271	6	rs35470271	6	1
region_23	rs2001732	16	rs2001732	118	1
region_24	rs704417	1	rs704417	1	1
region_25	rs67550176	24	rs6781752	93	0.928412
region_26	rs12490566	5	rs77351452	15	0.978303
region_26	rs73235124	4	rs79231157	7	0.965696
region_26	rs72942485	11	rs72942485	8	1
region_27	rs4854776	4	rs4552342	18	0.838194
region_27	rs113569514	1	rs113569514	4	1
region_28	rs10936599	33	rs35446936	33	1
region_29	rs2578155	1	rs280097	45	0.892042
region_30	rs2047409	6	rs1391441	17	1
region_30	rs902443	4	rs902443	5	1
region_31	rs3924508	177	rs3924508	207	1
region_34	rs1426947	7	rs1426947	13	1
region_35	rs2735940	2	rs2735940	2	1
region_36	rs1445010	75	rs1445010	75	1
region_37	rs3930345	15	rs6887055	54	1
region_39	rs4976270	2	rs4976270	3	1
region_40	rs2302275	12	rs2302275	18	1
region_42	rs9379084	1	rs41302867	16	0.79424
region_43	rs4714081	17	rs1570987	22	0.844958
region_43	rs2070699	4	rs2070699	2	1
region_45	rs9264180	4	rs3873388	15	0.396692
region_45	rs2858331	4	rs9274211	1	0.554621
region_45	rs7768019	4	rs1265094	85	0.655245
region_45	rs9271363	2	rs9271701	6	1
region_46	rs16878812	1	rs148558396	6	1
region_47	rs9470361	15	rs9470361	15	1
region_48	rs6933790	1	rs6933790	1	1
region_49	rs57939401	36	rs57939401	28	1
region_50	rs7767441	28	rs62404966	9	1
region_52	rs6911915	11	rs6911915	14	1
region_54	rs1182197	43	rs1182197	41	1
region_55	rs67681615	71	rs72597447	88	1
region_55	rs10951878	11	rs10951878	4	1
region_55	rs6948177	8	rs11770955	7	1
region_57	rs2527927	84	rs2527927	113	1
region_58	rs17686932	5	rs17686932	12	1
region_61	rs2450114	2	rs1550856	1	0.520619
region_61	rs4129064	1	rs3088140	51	1
region_61	rs2450114	2	rs16892766	3	1
region_61	rs4129064	1	rs4129064	1	1
region_61	rs75128197	2	rs75128197	5	1
region_62	rs4733655	16	rs7813874	13	0.692607
region_62	rs6983267	1	rs10808555	4	0.843636
region_62	rs6983267	1	rs6983267	1	1
region_63	rs7859362	26	rs1537372	28	1
region_65	rs34405347	3	rs34405347	11	1
region_66	rs10978941	5	rs10978941	12	1
region_67	rs10817106	18	rs1409684	56	1
region_68	rs11789898	8	rs11789898	56	1
region_69	rs11255841	5	rs11255841	6	1
region_70	rs1773860	8	rs2250755	8	1
region_71	rs10740013	10	rs10821905	4	0.719309
region_72	rs704017	1	rs704017	1	1
region_73	rs140356782	2	rs72818790	42	0.994242
region_74	rs35564340	9	rs2193352	9	1
region_76	rs2296784	6	rs2296782	4	1
region_76	rs4554812	21	rs12246635	24	1
region_77	rs7122422	48	rs10160763	244	0.975998
region_78	rs174570	35	rs174583	35	1
region_79	rs10751097	21	rs2509124	22	1
region_80	rs11236187	31	rs57796856	32	0.987839
region_82	rs3087967	14	rs7130173	11	0.994909
region_84	rs12818766	1	rs12818766	2	1
region_84	rs3217874	2	rs3217874	2	1
region_85	rs1003563	9	rs1003563	5	1
region_85	rs10849434	3	rs10849433	6	1
region_87	rs2056194	7	rs2056194	10	1
region_88	rs11169572	25	rs11169572	24	1
region_89	rs7398375	1	rs7398375	1	1
region_91	rs11178634	84	rs11178634	132	1
region_92	rs11108175	14	rs10859923	20	0.978519
region_93	rs3809272	2	rs653178	7	0.822846
region_94	rs11067228	1	rs11067228	6	1
region_94	rs7300312	10	rs7300312	16	1
region_97	rs10161980	72	rs10161980	38	1
region_98	rs12427846	31	rs12427846	32	1
region_99	rs7325844	1	rs45597035	5	0.761917
region_99	rs1304959	14	rs1924816	15	1
region_100	rs9318511	53	rs1411715	177	1
region_102	rs1042266	30	rs28611105	31	0.931615
region_103	rs1151580	29	rs1151580	17	1
region_104	rs35107139	1	rs35107139	1	1
region_105	rs8020436	1	rs8020436	1	1
region_108	rs16970016	4	rs79207432	3	0.901955
region_108	rs17816465	1	rs17816465	1	1
region_108	rs28630996	3	rs28630996	5	1
region_109	rs3809570	11	rs11857194	38	0.989253
region_109	rs56324967	5	rs56324967	7	1
region_110	rs8031386	249	rs2034879	256	0.978186
region_111	rs12913420	105	rs12913420	66	1
region_112	rs9924886	84	rs9924886	132	1
region_113	rs3936188	40	rs12930889	44	1
region_114	rs4843915	5	rs12447408	2	0.970156
region_114	rs899244	18	rs7199483	21	0.99376
region_114	rs7206216	6	rs7206216	9	1
region_115	rs4968127	11	rs4968127	16	1
region_116	rs1078643	1	rs1078643	1	1
region_117	rs3803832	2	rs983318	9	0.78388
region_118	rs35204860	9	rs35204860	19	1
region_120	rs2337113	2	rs7226855	1	0.995969
region_122	rs10409772	4	rs10409772	8	1
region_123	rs79932521	5	rs34797592	20	1
region_124	rs28840750	6	rs28840750	6	1
region_125	rs1963413	26	rs1963413	29	1
region_128	rs6117293	59	rs994308	18	0.602947
region_128	rs189583	44	rs1411300	42	1
region_128	rs990999	4	rs990999	3	1
region_129	rs6086195	26	rs6077250	43	1
region_130	rs6059938	221	rs6059684	132	0.621038
region_132	rs6066825	1	rs6066825	1	1
region_133	rs6095946	30	rs6020486	68	0.614071
region_133	rs6095946	30	rs13042147	31	0.938888
region_134	rs6014965	45	rs4811832	15	1
region_136	rs1741640	1	rs1741640	1	1
region_137	rs6089763	2	rs2738783	37	0.773253
region_138	rs9983528	56	rs2839223	68	1
region_139	rs4616575	38	rs12484832	58	0.991848
region_140	rs130651	2	rs130651	8	1
region_141	rs5759262	3	rs5751474	10	0.993905
region_142	rs62228060	2	rs9330814	24	0.981301
aCorrelation between the corresponding two lead variants, based on the European reference panel from the 1000 Genome Project using the plink tool. The squared correlation (r2) was used to measure linkage disequilibrium between two variants.

## Sheet: Supplementary Data 8
Table S8. Publicly available data used in this study for epigenomic characterization of CCVs.
Genomic features	Marks	Public availabe datasets
Open chromatin	ATAC-seq/Dse-seq	Cistrome
Heterochromatin	H3K9me3	PMID32841603, PMID34059508
Transcribed regions of active genes	H3K79me2	PMID34059508
Repressed gene regulatory elements	H3K27me3	PMID32841603, PMID34059508
Active promoter	H3K4me3	PMID34059508, PMID34737287
Enhancers	H3K4me1/H3K27ac	Cistrome, PMID34059508, PMID32841603, PMID34737287, ENCODE3

## Sheet: Supplementary Data 9
Table S9. Scoring hierarchy in in silico prediction approach (a modified INQUSIT).
Category	Factor	Genomic data	Data resource	Score weight
Distal (0-6)	A. Experimentally interaction	Promoter capture Hi-C	PMID:30224643	2
		experimentally supported enhancers-gene	Endb
		Chromatin-chromatin interaction	PMID: 34059508, PMID:32841603
	B. Computatiol interaction	Enhancer–promoter correlations	FANTOM5	1
		Predicted target genes of enhancers	EnhancerAtlas 2.0 (Etlas), 4D Genome (IM-PET)
		Predicting Enhancer Targets	Denes et al. Cell. 2013/SEdb 2.0
		Super Enhancer	Cistrome
	C. Genomic features	Intersection of a putative distal enhancer with genomic features	see Table S8	up to 2
	D. Biologically relevant gene	Somatic driver gene	Matthew et al. Cell. 2018	1
	E. Gene expression	A lack of expression	GTEx V8	x0.1
	F. TAD	Intervening TAD boundary	PMID:30224643, ENCFF569KNS.bed	x0.05
Promoter (0-2)	G. Promoter activity	Located in promoter regions (defined as −1.0 kb to +0.1 kb of transcription start site).		1
		Intersection with ChIP-Seq peaks characteristic of promoters or TF binding sites	Cistrome
	D. Biologically relevant gene	Somatic driver gene	Matthew et al. Cell. 2018	1
	E. Gene expression	A lack of expression	GTEx V8	x0.1
Coding (0-2)	H. variant annotation	Missense,nonsense, predicted splicing alterations	Ensembl Variant Effect Predictor	1
	D. Biologically relevant gene	Somatic driver gene	Matthew et al. Cell. 2018	1
	E. Gene expression	A lack of expression	GTEx V8	x0.1
Category	Score equation	Score range
Distal	(A+B+C+D)xExF	0-6
Promoter	(D+G)xE	0-2
Coding	(D+H)xE	0-2

[truncated: 13 more sheets: Supplementary Data 10, Supplementary Data 11, Supplementary Data 12, Supplementary Data 13, Supplementary Data 14, Supplementary Data 15, Supplementary Data 16, Supplementary Data 17, Supplementary Data 18, Supplementary Data 19, Supplementary Data 20, Supplementary Data 21, Supplementary Data 22]
